# Supplementary material for: Sedentary lifestyle, physical activity, and gastrointestinal diseases: evidence from mendelian randomization analysis
Source: eBioMedicine. 2024 Apr 6;103:105110. doi: 10.1016/j.ebiom.2024.105110 (PMC11004085; doi:10.1016/j.ebiom.2024.105110)
Supplement: Supplementary Tables S1–S15 [file mmc1.xlsx]

## Sheet: Index
	Table S1. Information of included studies and consortia.
	Table S2. Single nucleotide polymorphisms used as instrumental variables for leisure screen time and moderate-to-vigorous intensity physical activity during leisure time
	Table S3. Number of cases and definition of gastrointestinal diseases in UK Biobank and FinnGen
	Table S4. Conditional F statistics from multivariable MR
	Table S5 Power estimation of current Mendelian randomization analysis
	Table S6. False discovery rate adjusted p values for all tested associations in main analysis
	Table S7.Estimates of genetical liability to leisure screen time on gastrointestinal disease in univaribale mendelian randomization
	Table S8.Association of leisure screen time and moderate-to-vigorous intensity physical activity during leisure time with gastrointestinal disease in univaribale mendelian randomization using inverse variance weighted method (linkage disequilibrium threshold of r2=0.001)
	Table S9. Association of genetically-predicted leisurescreen time and moderate-to-vigorous intensity physical activity during leisure time on gastrointestinal diseases in multivaribale Mendelian randomization
	Table S10.Estimates of genetical liability to moderate-to-vigorous intensity physical activity during leisure time on gastrointestinal disease in univaribale mendelian randomization
	Table S11.Estimates of genetical liability to leisure screen time on gastrointestinal disease adjusting for smoking phenotype
	Table S12. Estimates of leisure screen time and moderate-to-vigorous intensity physical activity on gastrointestinal diseases mediated by four multiple mediators
	Figrue S1. Summary of associations of genetically predicted leisure screen time and moderate-to-vigorous physical activity with 24 gastrointestinal diseases.

## Sheet: Table S1
	Table S1. Information of included studies and consortia.
	Exposure/Mediator/Outcome	Consortium/First author	Participants	Web source/Pubmed ID
	Moderate-to-vigorous intensity physical activity during leisure time	Zhe W	606,820 European participants	36071172
	Leisure screen time	Zhe W	526,725 European participants	36071172
	Gatrointestinal diseases	The Finngen study	-	https://www.finngen.fi/fi
	Gatrointestinal diseases	The UK Biobank study	-	https://www.leelabsg.org/resources
	Irritable bowel syndrome	Genetic Epidemiology Research on Aging (GERA)	3,117 European-ancestry cases and 53,520 European-ancestry controls	http://cg.bsc.es/gera_summary_stats/
	Crohn's disease	The International Inflammatory Bowel Disease Genetics Consortium (IIBDGC)	5,956 European-ancestry cases and 14,927 European-ancestry controls	26192919
	Ulcerative colitis	The International Inflammatory Bowel Disease Genetics Consortium (IIBDGC)	6,968 European-ancestry cases and 20,464 European-ancestry controls	26192919
	Body mass index	Pulit SL	806,834 European-ancestry individuals	30239722
	Type 2 Diabetes Mellitus	Vujkovic M	148,726 European-ancestry cases and 965,732 European-ancestry controls	32541925
	Fasting insulin	MAGIC (the Meta-Analyses of Glucose and Insulin-related traits Consortium)	151,013 European-ancestry individuals	https://magicinvestigators.org/downloads/
	Cigarettes smoked per day	GWAS and Sequencing Consortium of Alcohol and Nicotine use (GSCAN)	337,334 European-ancestry individuals	https://conservancy.umn.edu/handle/11299/201564
	Smoke initiation	GWAS and Sequencing Consortium of Alcohol and Nicotine use (GSCAN)	632,802 European-ancestry individuals	https://conservancy.umn.edu/handle/11299/201564

## Sheet: Table S2
	Table S2. Single nucleotide polymorphisms used as instrumental variables for leisure screen time and moderate-to-vigorous intensity physical activity during leisure time
	Exposure	SNP	EA	NEA	EAF	Beta	SE	P value	R2	F statisitc
	Leisure screen time	rs197439	A	G	0.6007	-0.0259	0.0039	3.291e-11	9.38664e-05	44.1032
	Leisure screen time	rs61813324	T	C	0.1361	0.031	0.0057	4.365e-08	6.29545e-05	29.5783
	Leisure screen time	rs35039375	A	G	0.9082	-0.0411	0.0066	6.268e-10	8.25354e-05	38.7789
	Leisure screen time	rs6685030	A	G	0.48	-0.0217	0.0035	5.273e-10	7.30233e-05	38.44
	Leisure screen time	rs58087899	A	G	0.4556	-0.0222	0.004	4.347e-08	6.95808e-05	30.8025
	Leisure screen time	rs11587591	A	G	0.7344	0.0219	0.0039	2.23e-08	5.99029e-05	31.5325
	Leisure screen time	rs6674314	A	G	0.8134	0.0274	0.0049	2.299e-08	6.65519e-05	31.2686
	Leisure screen time	rs1736523	C	G	0.5544	0.0216	0.0039	2.752e-08	6.52876e-05	30.6746
	Leisure screen time	rs3791033	T	C	0.669	0.0331	0.0041	3.664e-16	0.00013871	65.1761
	Leisure screen time	rs10889193	A	C	0.5547	0.0243	0.0039	4.942e-10	8.26281e-05	38.8225
	Leisure screen time	rs1938450	A	G	0.3312	-0.0226	0.0041	2.655e-08	6.46698e-05	30.3843
	Leisure screen time	rs71658797	A	T	0.1223	0.0373	0.0058	1.809e-10	8.80246e-05	41.3582
	Leisure screen time	rs12062845	A	C	0.2158	0.0281	0.0042	2.409e-11	8.5033e-05	44.7625
	Leisure screen time	rs4311996	A	T	0.3873	-0.0217	0.0039	3.559e-08	6.60178e-05	30.9592
	Leisure screen time	rs841020	T	C	0.1923	0.0269	0.0044	1.148e-09	7.11221e-05	37.3765
	Leisure screen time	rs9423279	C	G	0.3439	0.023	0.0041	2.53e-08	6.71055e-05	31.4694
	Leisure screen time	rs3781412	A	G	0.6005	-0.0208	0.0036	8.377e-09	6.42714e-05	33.3827
	Leisure screen time	rs1802669	A	G	0.3409	0.0384	0.0041	2.391e-21	0.000187031	87.7192
	Leisure screen time	rs1017550	A	G	0.5864	0.0196	0.0035	2.852e-08	5.96742e-05	31.36
	Leisure screen time	rs68049022	T	C	0.7981	0.0314	0.0048	6.183e-11	9.12508e-05	42.7934
	Leisure screen time	rs4483592	T	C	0.1633	0.036	0.0052	3.971e-12	0.000102201	47.929
	Leisure screen time	rs4551799	A	G	0.3436	-0.0241	0.0039	6.91e-10	7.45607e-05	38.1861
	Leisure screen time	rs1391954	T	G	0.4439	0.0245	0.004	1.511e-09	8.4744e-05	37.5156
	Leisure screen time	rs10765775	A	G	0.3915	-0.0223	0.0039	9.798e-09	6.79725e-05	32.6949
	Leisure screen time	rs7969719	T	C	0.3131	0.0271	0.0037	4.462e-13	0.000102077	53.6457
	Leisure screen time	rs73405293	A	G	0.147	-0.0308	0.0054	1.346e-08	6.93718e-05	32.5322
	Leisure screen time	rs12425850	T	C	0.286	-0.0236	0.0039	1.367e-09	7.00061e-05	36.618
	Leisure screen time	rs10772643	T	C	0.8923	-0.0385	0.0062	5.882e-10	8.22246e-05	38.5601
	Leisure screen time	rs74996610	C	G	0.9545	-0.0513	0.0093	3.124e-08	6.48844e-05	30.4277
	Leisure screen time	rs3759344	A	G	0.1063	0.0452	0.0062	4.255e-13	0.00011333	53.1488
	Leisure screen time	rs7991062	C	G	0.6577	-0.0335	0.0041	1.319e-16	0.000142351	66.7609
	Leisure screen time	rs9513416	A	G	0.8411	0.0281	0.0048	4.096e-09	6.52137e-05	34.2713
	Leisure screen time	rs10400776	A	C	0.2593	-0.0259	0.0044	3.448e-09	7.38859e-05	34.6493
	Leisure screen time	rs12324720	A	G	0.1756	-0.0271	0.0046	3.526e-09	6.60437e-05	34.7075
	Leisure screen time	rs56151256	A	C	0.7498	0.0285	0.0044	1.174e-10	8.94633e-05	41.9551
	Leisure screen time	rs2667382	A	T	0.4719	0.0224	0.0039	6.7e-09	7.03454e-05	32.9888
	Leisure screen time	rs11074658	T	C	0.5913	-0.0239	0.0039	9.211e-10	8.00813e-05	37.5549
	Leisure screen time	rs4889530	A	T	0.3812	-0.0253	0.0039	1.32e-10	8.97371e-05	42.0835
	Leisure screen time	rs62068672	T	C	0.798	0.0263	0.0048	4.087e-08	6.40178e-05	30.0213
	Leisure screen time	rs1860337	T	C	0.5953	-0.0253	0.0039	9.083e-11	8.97371e-05	42.0835
	Leisure screen time	rs73420302	C	G	0.1785	-0.03	0.0051	3.038e-09	7.37852e-05	34.6021
	Leisure screen time	rs12962050	A	G	0.647	-0.0234	0.0036	1.178e-10	8.0395e-05	42.25
	Leisure screen time	rs7236799	A	G	0.3185	0.0242	0.0041	4.916e-09	7.429e-05	34.8388
	Leisure screen time	rs78140587	A	G	0.9593	0.0615	0.0099	5.832e-10	8.22893e-05	38.5904
	Leisure screen time	rs892087	T	C	0.6335	-0.0284	0.004	9.979e-13	0.00010749	50.41
	Leisure screen time	rs2965216	A	G	0.4549	0.0212	0.0039	4.608e-08	6.28777e-05	29.549
	Leisure screen time	rs12981974	C	G	0.1361	0.0337	0.0058	8.568e-09	7.199e-05	33.7601
	Leisure screen time	rs12463321	A	G	0.1478	-0.0317	0.0055	6.99e-09	7.08373e-05	33.2195
	Leisure screen time	rs6857	T	C	0.1689	-0.0369	0.0047	5.8e-15	0.000117647	61.6392
	Leisure screen time	rs4303732	T	C	0.598	0.0265	0.0035	5.365e-14	0.000109082	57.3265
	Leisure screen time	rs62151809	T	C	0.4526	0.0228	0.0039	3.9e-09	7.288e-05	34.1775
	Leisure screen time	rs16825228	A	G	0.5631	-0.0193	0.0035	4.126e-08	5.78618e-05	30.4073
	Leisure screen time	rs2381761	T	C	0.887	-0.0377	0.0063	2.722e-09	8.0891e-05	35.8098
	Leisure screen time	rs13017586	A	G	0.8493	-0.0401	0.0054	8.253e-14	0.000117584	55.1444
	Leisure screen time	rs566017137	C	G	0.9639	-0.0656	0.0108	1.233e-09	8.33408e-05	36.8944
	Leisure screen time	rs7579662	A	G	0.393	0.0216	0.0039	4.145e-08	6.54108e-05	30.6746
	Leisure screen time	rs114590429	A	C	0.1157	0.0376	0.006	3.029e-10	8.37406e-05	39.2711
	Leisure screen time	rs12992995	A	C	0.2755	-0.0258	0.0043	2.099e-09	7.67659e-05	36
	Leisure screen time	rs1837687	C	G	0.609	0.0222	0.0039	1.849e-08	6.90949e-05	32.4024
	Leisure screen time	rs12617870	T	G	0.5377	0.0263	0.0035	6.622e-14	0.00010744	56.4645
	Leisure screen time	rs36079846	T	C	0.5205	-0.0239	0.0038	4.523e-10	8.43512e-05	39.5575
	Leisure screen time	rs60603116	A	T	0.5772	-0.0226	0.0039	6.371e-09	7.16071e-05	33.5805
	Leisure screen time	rs3853705	T	C	0.6858	0.0228	0.004	1.433e-08	6.71958e-05	32.49
	Leisure screen time	rs62134209	A	G	0.953	0.0538	0.0091	3.284e-09	7.4533e-05	34.9528
	Leisure screen time	rs10469911	T	C	0.6825	0.0204	0.0037	4.832e-08	5.78453e-05	30.3988
	Leisure screen time	rs10189857	A	G	0.5653	-0.0274	0.0035	7.798e-15	0.000116614	61.2865
	Leisure screen time	rs6102913	T	C	0.4736	-0.0193	0.0035	2.966e-08	5.78617e-05	30.4073
	Leisure screen time	rs12481468	T	C	0.7304	-0.0225	0.0039	8.574e-09	6.33354e-05	33.284
	Leisure screen time	rs6073637	A	C	0.5235	-0.0225	0.0038	4.592e-09	7.47592e-05	35.0589
	Leisure screen time	rs17801257	A	G	0.1247	-0.0292	0.0053	2.917e-08	5.77602e-05	30.3539
	Leisure screen time	rs6010651	A	C	0.6201	0.0235	0.004	3.338e-09	7.36009e-05	34.5156
	Leisure screen time	rs469565	T	C	0.7735	-0.0259	0.0046	1.505e-08	6.76011e-05	31.7018
	Leisure screen time	rs9867121	A	C	0.1829	-0.0317	0.005	2.023e-10	8.57118e-05	40.1956
	Leisure screen time	rs7627290	A	G	0.5413	-0.0231	0.0039	2.356e-09	7.48103e-05	35.0828
	Leisure screen time	rs7615206	T	C	0.5703	-0.0345	0.0035	1.503e-22	0.00018614	97.1633
	Leisure screen time	rs76267866	A	T	0.7923	-0.0297	0.0047	3.529e-10	8.5149e-05	39.9316
	Leisure screen time	rs62244886	C	G	0.6038	0.0239	0.0039	1.235e-09	8.00813e-05	37.5549
	Leisure screen time	rs7430216	T	C	0.2227	0.025	0.0042	2.5e-09	6.77359e-05	35.4308
	Leisure screen time	rs9821299	A	G	0.1854	0.0285	0.0048	3.632e-09	7.30616e-05	35.2539
	Leisure screen time	rs1375561	T	C	0.6534	0.0232	0.0037	2.553e-10	7.48129e-05	39.3163
	Leisure screen time	rs17025214	T	C	0.3099	-0.0221	0.0038	4.314e-09	6.43619e-05	33.8234
	Leisure screen time	rs7432837	T	C	0.7415	-0.0235	0.004	3.235e-09	6.56786e-05	34.5156
	Leisure screen time	rs13107325	T	C	0.0744	0.0404	0.0067	1.79e-09	6.91863e-05	36.3591
	Leisure screen time	rs4460001	A	C	0.4324	-0.0193	0.0035	4.452e-08	5.78615e-05	30.4073
	Leisure screen time	rs61166637	C	G	0.6711	0.0242	0.0043	1.483e-08	7.15478e-05	31.6733
	Leisure screen time	rs16896229	T	C	0.1357	0.03	0.0051	3.799e-09	6.61516e-05	34.6021
	Leisure screen time	rs10222987	A	G	0.6355	-0.0209	0.0036	9.022e-09	6.4333e-05	33.7045
	Leisure screen time	rs34811474	A	G	0.2312	-0.0249	0.0045	4.48e-08	6.52897e-05	30.6178
	Leisure screen time	rs743699	A	G	0.7433	-0.0267	0.0044	1.177e-09	7.85204e-05	36.8228
	Leisure screen time	rs4416502	A	G	0.1996	0.0291	0.0048	1.381e-09	7.83734e-05	36.7539
	Leisure screen time	rs396321	T	C	0.5128	-0.0213	0.0035	1.292e-09	7.09598e-05	37.0359
	Leisure screen time	rs13168806	A	C	0.3752	0.0225	0.004	1.524e-08	6.74707e-05	31.6406
	Leisure screen time	rs10041724	T	C	0.8071	0.0249	0.0044	1.514e-08	6.09401e-05	32.0253
	Leisure screen time	rs113838095	T	C	0.6684	-0.0321	0.0043	6.875e-14	0.000125879	55.728
	Leisure screen time	rs2964252	A	G	0.3158	-0.0235	0.0037	3.16e-10	7.67601e-05	40.3397
	Leisure screen time	rs1947066	A	G	0.8028	0.0298	0.0044	8.543e-12	8.72822e-05	45.8698
	Leisure screen time	rs12188899	A	G	0.797	-0.0274	0.0048	1.085e-08	6.94845e-05	32.5851
	Leisure screen time	rs262890	A	G	0.7003	-0.0344	0.0042	2.057e-16	0.000143039	67.0839
	Leisure screen time	rs13188731	A	T	0.3671	0.0218	0.004	4.537e-08	6.33381e-05	29.7025
	Leisure screen time	rs364789	A	G	0.7568	0.0275	0.0044	2.793e-10	8.0954e-05	39.0625
	Leisure screen time	rs2344451	C	G	0.2113	-0.0265	0.0047	1.574e-08	6.77901e-05	31.7904
	Leisure screen time	rs249960	A	G	0.8178	0.0298	0.005	2.427e-09	7.57459e-05	35.5216
	Leisure screen time	rs78394231	T	C	0.9015	-0.0381	0.0065	3.53e-09	7.3264e-05	34.3576
	Leisure screen time	rs12206846	A	G	0.4054	0.0199	0.0036	2.1e-08	5.81451e-05	30.5563
	Leisure screen time	rs2473977	A	T	0.3862	0.0195	0.0036	4.604e-08	5.58311e-05	29.3403
	Leisure screen time	rs558134	T	C	0.3835	-0.0225	0.0036	5.046e-10	7.43317e-05	39.0625
	Leisure screen time	rs1188887	T	C	0.6673	0.0258	0.0041	2.473e-10	8.44373e-05	39.5979
	Leisure screen time	rs58541850	A	G	0.0585	0.0522	0.0082	1.716e-10	8.64122e-05	40.5241
	Leisure screen time	rs9278004	A	G	0.1487	0.0394	0.0057	3.233e-12	0.000107927	47.7796
	Leisure screen time	rs10947452	T	C	0.3487	0.022	0.004	4.872e-08	6.45055e-05	30.25
	Leisure screen time	rs6457816	T	C	0.9343	-0.0414	0.007	3.972e-09	6.65602e-05	34.9788
	Leisure screen time	rs12214364	T	G	0.5869	-0.0197	0.0036	4.866e-08	5.69835e-05	29.9452
	Leisure screen time	rs2529484	C	G	0.3515	0.0221	0.0036	1.394e-09	7.17112e-05	37.686
	Leisure screen time	rs13235840	A	T	0.8186	-0.0313	0.005	3.475e-10	8.35626e-05	39.1876
	Leisure screen time	rs17621391	T	C	0.7351	0.0243	0.0041	2.108e-09	6.68432e-05	35.1273
	Leisure screen time	rs1483796	A	G	0.3988	-0.0199	0.0036	2.149e-08	5.81464e-05	30.5563
	Leisure screen time	rs76602404	T	C	0.2194	-0.0266	0.0049	4.38e-08	6.65696e-05	29.4694
	Leisure screen time	rs57092155	T	C	0.7826	-0.0268	0.0047	8.8e-09	6.93335e-05	32.5143
	Leisure screen time	rs10253861	A	G	0.5514	-0.0198	0.0035	1.481e-08	6.08984e-05	32.0033
	Leisure screen time	rs11972285	A	G	0.8456	0.0384	0.0056	5.128e-12	0.000106212	47.0204
	Leisure screen time	rs7821826	T	C	0.4925	0.0207	0.0035	3.254e-09	6.6728e-05	34.9788
	Leisure screen time	rs1362910	A	G	0.4188	0.0253	0.0035	1.027e-12	9.96782e-05	52.2522
	Leisure screen time	rs421151	A	G	0.9161	-0.036	0.0063	1.093e-08	6.22916e-05	32.6531
	Leisure screen time	rs12678836	A	C	0.424	0.0232	0.0035	5.366e-11	8.3818e-05	43.938
	Leisure screen time	rs72671494	T	C	0.8595	-0.0349	0.0056	5.716e-10	8.28206e-05	38.8396
	Leisure screen time	rs1999065	T	C	0.3377	0.0249	0.0037	1.239e-11	8.59757e-05	45.2893
	Leisure screen time	rs9411437	T	C	0.1486	0.0332	0.0057	4.783e-09	7.66349e-05	33.9255
	Leisure screen time	rs13301354	T	C	0.3769	-0.0211	0.0037	1.218e-08	6.25477e-05	32.5208
	Leisure screen time	rs28458909	T	C	0.1229	0.0364	0.0059	5.477e-10	8.11639e-05	38.0626
	Leisure screen time	rs7875078	A	C	0.4517	0.0204	0.0035	7.41e-09	6.44936e-05	33.9722
	Leisure screen time	rs2783992	T	C	0.5385	-0.0242	0.0038	3.364e-10	8.64819e-05	40.5568
	Leisure screen time	rs34864022	A	G	0.9341	-0.0483	0.0078	4.712e-10	8.17653e-05	38.3447
	MVPA	rs6427178	A	G	0.5318	0.0229	0.0041	1.707e-08	NA	31.1963
	MVPA	rs12357890	A	G	0.4431	0.0225	0.0041	4.765e-08	NA	30.116
	MVPA	rs568546	T	C	0.5206	0.0237	0.0041	5.885e-09	NA	33.414
	MVPA	rs1424751	C	G	0.4375	-0.0245	0.0044	2.531e-08	NA	31.0046
	MVPA	rs1625595	T	C	0.4748	-0.0213	0.0032	1.895e-11	NA	44.3057
	MVPA	rs385301	T	C	0.2637	-0.0284	0.0047	1.6e-09	NA	36.5124
	MVPA	rs9903845	A	C	0.3104	-0.02	0.0034	6.051e-09	NA	34.6021
	MVPA	rs1160545	T	C	0.4025	0.0249	0.0041	1.732e-09	NA	36.8834
	MVPA	rs2668196	A	T	0.1908	-0.0227	0.004	2.086e-08	NA	32.2056
	MVPA	rs336620	C	G	0.3016	0.0243	0.0044	4.049e-08	NA	30.5005
	MVPA	rs7613360	T	C	0.3963	-0.0247	0.0042	2.77e-09	NA	34.5856
	MVPA	rs1691471	T	C	0.3759	0.0379	0.0042	1.733e-19	NA	81.4291
	MVPA	rs2290338	T	C	0.2107	-0.0257	0.0039	7.254e-11	NA	43.4247
	MVPA	rs4865512	A	G	0.6124	0.024	0.0042	7.677e-09	NA	32.6531
	MVPA	rs4546329	T	C	0.499	-0.0181	0.0032	1.356e-08	NA	31.9932
	MVPA	rs13201721	T	C	0.7364	0.0255	0.004	1.833e-10	NA	40.6406
	MVPA	rs370935521	T	C	0.0926	0.0434	0.0075	8.246e-09	NA	33.4855
	Chr, chromosome;SNP, Single nucleotide polymorphisms ;MVPA, moderate-to-vigorous intensity physical activity during leisure time; EA, effect allele; EAF, effect allele frequency; NEA, non-effect allele; SE, standard error.

## Sheet: Table S3
	Table S3. Number of cases and definition of gastrointestinal diseases in UK Biobank and FinnGen
	Gastrointestinal diseases	UK Biobank				FinnGen
		Cases/Controls	ICD-9 codes	ICD-10 codes		Cases/Controls	ICD-8 codes	ICD-9 codes	ICD-10 codes
	Gastroesophageal reflux	14,223/369,275		K21, K21.9		22,867/292,256		5301A	K21
	Esophageal cancer	720/393,372	150, 150.5	C15.0, C15.1, C15.2, C15.3, C15.4, C15.5, C15.8, C15.9, D00.1		503/259,583	150	150	C15
	Gastric ulcer	4,109/401,525	531.1, 531.5, 531.7, 531.9	K25.1, K25.3, K25.5, K25.7, K25.9		5,277/292,256		531	K25
	Duodenal ulcer	3,002/401,525	532.1, 532.3, 532.5, 532.7, 532.9	K26.1, K26.3, K26.5, K26.7, K26.9		3,164/292,256		532	K26
	Acute gastritis	1,184/378,124	535	K29.0, K29.1		2,120/292,256	53500, 53501, 53502	535.0	K29.0, K29.1
	Chronic gastritis	370/378,124	535.1	K29.4		8,621/292,256	53503	535.1, 535.4	K29.3, K29.4, K29.5
	Gastric cancer	554/393,372	151.9	C16.0, C16.1, C16.2, C16.3, C16.4, C16.5, C16.6, C16.8, C16.9, D00.2		1,227/259,583	151	151	C16
	Irritable bowel syndrome	5,548/334,783	564.1	K58.0, K58.9		8,116/276,683	56419	564.1	K58
	Celiac disease	1,855/334,783	579.0, 579.1	K90.0, K90.1		3,320/328,204		5790A	K90.0
	Diverticular disease	27,311/334,783	562.0, 562.1	K57.0, K57.1, K57.2, K57.3, K57.4, K57.5, K57.8, K57.9		4,460/337,399	562	562	K57
	Ulcerative colitis	3,195/334,783	556.9	K51.0, K51.1, K51.2, K51.3, K51.4, K51.5, K51.8, K51.9		26,755/276,683	5631, 569	556	K51
	Crohn's disease	1,743/334,783	555.0, 555.1, 555.2, 555.9	K50.0, K50.1, K50.8, K50.9		1,484/340,875	5630	555	K50
	Colorectal cancer	4,562/382,756	153.0, 153.2, 153.3, 153.4, 153.6, 153.7, 153.9, 154.0, 154.1, 154.2, 154.3, 159.0	C18.0, C18.1, C18.2, C18.3, C18.4, C18.5, C18.6, C18.7, C18.8, C18.9, C19, C20, C21.0, C21.1, C21.8, C26.0, D01.0, D01.2, D01.3		5,458/259,583	153, 1540,1541	153, 154	C18, C19, C20
	Non-alcoholic fatty liver disease	1,664/400,055	571.5, 571.8, 571.9	K74.0, K74.1, K74.2, K76.0		1,908/340,591			K76.0
	Alcoholic liver disease	802/379,355	571.0, 571.1, 571.2, 571.3	K70.0, K70.1, K70.2, K70.3, K70.9		2,513/332,951	5710	571.0, 571.1, 571.2, 571.3	K70
	Cirrhosis	2,895/400,055	571.6	K74.3, K74.4, K74.5		3,548/338,951	5719	571.5, 571.6	K74
	Liver cancer	196/393,372	155.1	C22.0, C22.1, C22.2, C22.3, C22.4, C22.7, C22.9, D01.5		648/259,583	155	155	C22
	Cholangitis	477/391,307	576.1	K83.0		1,491/301,383	57504, 57505	576.1	K83.0
	Chlocystitis	13,777/391,307	575.0, 575.1	K81.0, K81.1, K81.8, K81.9		32,894/301,383	57500,57501, 57502, 57503	575.0, 575.1	K81
	Cholelithiasis	2,761/391,307	574.0, 574.1, 574.2	K80.0, K80.1, K80.2, K80.3, K80.4, K80.8		3,770/301,383	574	574	K80
	Acute pancreatitis	1,986/406,271	577	K85		5,509/301,383	5770	577.0	K85
	Chronic pancreatitis	514/406,271	577.1	K86.0, K86.1		3,002/301,383	5771	577.1	K86.0, K86.1
	Pancreatic cancer	589/393,372	157.0, 157.4, 157.9	C25.0, C25.1, C25.2, C25.3, C25.4, C25.7, C25.8, C25.9		1,249/259,583	157	157	C25
	Acute appendicitis	2,608/405,552	540.0, 540.1, 540.9	K35.0, K35.1, K35.9		25,706/314,763	540	540	K35
	ICD, International Classification of Diseases

## Sheet: Table S4
		Table S4. Conditional F statistics from multivariable MR.
		Leisure screen time						Moderate-to-vigorous intensity physical activity
		Adjustment for MVPA	Adjustment for body mass index	Adjustment for waist to hip ratio	Adjustment for type 2 diabetes	Adjustment for fasting insulin		Adjustment for LST	Adjustment for body mass index	Adjustment for waist to hip ratio	Adjustment for type 2 diabetes	Adjustment for fasting insulin
		9.32141	4.25987	7.267	12.6431	29.3288		4.79589	2.40507	2.9404	2.60838	10.9156

## Sheet: Table S5
	Table S5 Power estimation of current Mendelian randomization analysis*
	Disease	Total cases	Total controls	OR with 80% power in analysis
	Gastroesophageal reflux	37090	661531	1.14
	Esophageal cancer	1223	652955	1.77
	Gastric ulcer	9386	693781	1.28
	Duodenal ulcer	6166	693781	1.35
	Acute gastritis	3304	670380	1.47
	Chronic gastritis	8991	670380	1.29
	Gastric cancer	1781	652955	1.65
	Irritable bowel syndrome	16781	611466	1.21
	Celiac disease	5175	662987	1.38
	Diverticular disease	31771	672182	1.16
	Ulcerative colitis	36918	631930	1.15
	Crohn's disease	9183	690585	1.28
	Colorectal cancer	10020	642339	1.28
	Non-alcoholic fatty liver disease	3572	740646	1.46
	Alcoholic liver disease	3315	712306	1.48
	Cirrhosis	6443	739006	1.34
	Liver cancer	844	652955	1.94
	Cholangitis	1968	692690	1.62
	Cholecystitis	46671	692690	1.13
	Cholelithiasis	6531	692690	1.34
	Acute pancreatitis	7495	707654	1.32
	Chronic pancreatitis	3516	707654	1.46
	Pancreatic cancer	1838	652955	1.64
	Acute appendicitis	28314	720315	1.31
	* Explained variance for leisure screen time was 1.05%. Explained variance for each exposure were calculated using the formula of R^2= (2× β^2×MAF×(1-MAF)) assuming no genetic interactions, where β and EAF denote the effect estimate and the effect allele frequency of the allele on a standardized phenotype, respectively.

## Sheet: Table S6
	Table S6. Detailed information of single nucleotide polymorphisms-phenotype associations using PhenoScanner
	SNP	Trait	Study	PubMed ID	Beta	SE	P value
	rs13107325	Crohns disease	IBDGC	26192919	0.2216	0.0397	2.4e-08
	rs7615206	Ulcerative colitis	IBDGC	23128233	NA	NA	6.9e-10
	rs1017550	Age completed full time education	Neale B	UKBB	-0.01403	0.002454	1.076e-08
	rs10189857	Height	Neale B	UKBB	0.01031	0.001745	3.408e-09
	rs10189857	Mean corpuscular hemoglobin	Astle W	27863252	0.04812	0.003563	1.457e-41
	rs10189857	Mean corpuscular volume	Astle W	27863252	0.05145	0.003552	1.502e-47
	rs10189857	Qualifications: A levels or as levels or equivalent	Neale B	UKBB	0.008745	0.001103	2.259e-15
	rs10189857	Qualifications: college or university degree	Neale B	UKBB	0.009635	0.001151	5.723e-17
	rs10189857	Qualifications: none	Neale B	UKBB	-0.008136	0.0009331	2.815e-18
	rs10189857	Qualifications: O levels or GCSEs or equivalent	Neale B	UKBB	0.007209	0.001232	4.813e-09
	rs10189857	Red blood cell count	Astle W	27863252	-0.03831	0.003579	9.79e-27
	rs10189857	Red cell distribution width	Astle W	27863252	-0.02524	0.003567	1.46e-12
	rs10189857	Time spent watching television	Neale B	UKBB	-0.01542	0.001889	3.257e-16
	rs10189857	Years of educational attainment	SSGAC	27225129	0.017	0.002	2.163e-11
	rs10253861	Comparative height size at age 10	Neale B	UKBB	0.009363	0.00167	2.048e-08
	rs10253861	Height	GIANT	25282103	0.019	0.003	2.5e-10
	rs10253861	Height	Neale B	UKBB	0.01854	0.001737	1.398e-26
	rs10253861	Time spent watching television	Neale B	UKBB	-0.01205	0.001882	1.549e-10
	rs10253861	Trunk fat-free mass	Neale B	UKBB	0.00914	0.00154	2.955e-09
	rs10253861	Trunk predicted mass	Neale B	UKBB	0.00903	0.001535	4.068e-09
	rs10765775	Age completed full time education	Neale B	UKBB	0.01527	0.002499	9.897e-10
	rs10765775	Qualifications: A levels or as levels or equivalent	Neale B	UKBB	0.007877	0.001124	2.422e-12
	rs10765775	Qualifications: college or university degree	Neale B	UKBB	0.007937	0.001173	1.302e-11
	rs10765775	Qualifications: none	Neale B	UKBB	-0.00693	0.0009507	3.129e-13
	rs10765775	Time spent watching television	Neale B	UKBB	-0.01241	0.001926	1.178e-10
	rs10765775	Years of educational attainment	SSGAC	27225129	0.014	0.003	2.617e-08
	rs10947452	Platelet count	Astle W	27863252	0.02309	0.003854	2.081e-09
	rs10947452	Plateletcrit	Astle W	27863252	0.02658	0.003866	6.228e-12
	rs1160545	Arm fat mass left	Neale B	UKBB	0.01711	0.002426	1.777e-12
	rs1160545	Arm fat mass right	Neale B	UKBB	0.01632	0.002425	1.71e-11
	rs1160545	Arm fat percentage left	Neale B	UKBB	0.01161	0.001874	5.826e-10
	rs1160545	Arm fat percentage right	Neale B	UKBB	0.01107	0.001882	4.111e-09
	rs1160545	Body fat percentage	Neale B	UKBB	0.01214	0.001898	1.587e-10
	rs1160545	Body mass index	Neale B	UKBB	0.01765	0.002449	5.741e-13
	rs1160545	Hip circumference	Neale B	UKBB	0.01578	0.002451	1.202e-10
	rs1160545	Leg fat mass left	Neale B	UKBB	0.01479	0.001956	4.114e-14
	rs1160545	Leg fat mass right	Neale B	UKBB	0.01488	0.001979	5.463e-14
	rs1160545	Leg fat percentage left	Neale B	UKBB	0.01072	0.001548	4.358e-12
	rs1160545	Leg fat percentage right	Neale B	UKBB	0.01087	0.001568	4.198e-12
	rs1160545	Qualifications: A levels or as levels or equivalent	Neale B	UKBB	-0.006121	0.001112	3.758e-08
	rs1160545	Qualifications: college or university degree	Neale B	UKBB	-0.01057	0.00116	8.264e-20
	rs1160545	Trunk fat mass	Neale B	UKBB	0.01613	0.002492	9.589e-11
	rs1160545	Trunk fat percentage	Neale B	UKBB	0.01367	0.002275	1.892e-09
	rs1160545	Waist circumference	Neale B	UKBB	0.01503	0.002192	7.171e-12
	rs1160545	Weight	Neale B	UKBB	0.01412	0.002163	6.693e-11
	rs1160545	Whole body fat mass	Neale B	UKBB	0.01669	0.002415	4.812e-12
	rs1160545	Years of educational attainment	SSGAC	27225129	-0.022	0.003	9.215e-18
	rs1160545	Years of educational attainment in females	SSGAC	27225129	-0.021	0.003	4.898e-10
	rs1160545	Years of educational attainment in males	SSGAC	27225129	-0.024	0.004	1.222e-10
	rs12062845	Arm fat mass left	Neale B	UKBB	0.0164	0.002891	1.422e-08
	rs12062845	Arm fat mass right	Neale B	UKBB	0.01641	0.00289	1.376e-08
	rs12062845	Arm fat percentage left	Neale B	UKBB	0.01281	0.002233	9.583e-09
	rs12062845	Arm fat percentage right	Neale B	UKBB	0.01269	0.002243	1.556e-08
	rs12062845	Body fat percentage	Neale B	UKBB	0.01301	0.002262	8.859e-09
	rs12062845	Leg fat mass left	Neale B	UKBB	0.01309	0.002332	1.967e-08
	rs12062845	Leg fat mass right	Neale B	UKBB	0.01361	0.002358	7.821e-09
	rs12062845	Leg fat percentage right	Neale B	UKBB	0.01044	0.001868	2.289e-08
	rs12062845	Qualifications: college or university degree	Neale B	UKBB	-0.007893	0.001383	1.149e-08
	rs12062845	Time spent watching television	Neale B	UKBB	0.01291	0.00227	1.291e-08
	rs12062845	Trunk fat mass	Neale B	UKBB	0.01707	0.00297	9.009e-09
	rs12062845	Trunk fat percentage	Neale B	UKBB	0.01529	0.002711	1.707e-08
	rs12062845	Waist circumference	Neale B	UKBB	0.01547	0.002613	3.265e-09
	rs12062845	Whole body fat mass	Neale B	UKBB	0.0169	0.002878	4.362e-09
	rs12324720	Pulse rate	Neale B	UKBB	0.01872	0.003316	1.664e-08
	rs12425850	Comparative height size at age 10	Neale B	UKBB	-0.01327	0.001837	5.043e-13
	rs12425850	Height	Neale B	UKBB	-0.01434	0.001912	6.358e-14
	rs12425850	Lymphocyte count	Astle W	27863252	-0.02211	0.00398	2.753e-08
	rs12425850	Lymphocyte percentage of white cells	Astle W	27863252	-0.02603	0.003939	3.856e-11
	rs12425850	Qualifications: A levels or as levels or equivalent	Neale B	UKBB	-0.008676	0.001209	7.152e-13
	rs12425850	Qualifications: college or university degree	Neale B	UKBB	-0.008041	0.001261	1.818e-10
	rs12425850	Sitting height	Neale B	UKBB	-0.02022	0.002079	2.386e-22
	rs12425850	Time spent watching television	Neale B	UKBB	0.0116	0.00207	2.107e-08
	rs12425850	Years of educational attainment	SSGAC	27225129	-0.019	0.003	2.652e-12
	rs12425850	Years of educational attainment in females	SSGAC	27225129	-0.021	0.004	7.718e-09
	rs12481468	Arm fat mass left	Neale B	UKBB	0.01643	0.002684	9.347e-10
	rs12481468	Arm fat mass right	Neale B	UKBB	0.01585	0.002684	3.467e-09
	rs12481468	Arm fat-free mass left	Neale B	UKBB	0.0115	0.001741	4.068e-11
	rs12481468	Arm fat-free mass right	Neale B	UKBB	0.0117	0.001707	7.027e-12
	rs12481468	Arm predicted mass left	Neale B	UKBB	0.0118	0.001735	1.03e-11
	rs12481468	Arm predicted mass right	Neale B	UKBB	0.01144	0.001701	1.716e-11
	rs12481468	Basal metabolic rate	Neale B	UKBB	0.01348	0.001816	1.147e-13
	rs12481468	Basophil count	Astle W	27863252	-0.02226	0.003935	1.54e-08
	rs12481468	Height	Neale B	UKBB	0.01267	0.001946	7.429e-11
	rs12481468	Hip circumference	Neale B	UKBB	0.01798	0.002713	3.385e-11
	rs12481468	Leg fat mass left	Neale B	UKBB	0.01263	0.002165	5.426e-09
	rs12481468	Leg fat mass right	Neale B	UKBB	0.01277	0.00219	5.421e-09
	rs12481468	Leg fat-free mass left	Neale B	UKBB	0.01265	0.001803	2.288e-12
	rs12481468	Leg fat-free mass right	Neale B	UKBB	0.01214	0.001803	1.655e-11
	rs12481468	Leg predicted mass left	Neale B	UKBB	0.01269	0.001791	1.397e-12
	rs12481468	Leg predicted mass right	Neale B	UKBB	0.01214	0.001791	1.217e-11
	rs12481468	Mean platelet volume	Astle W	27863252	0.02443	0.004072	1.994e-09
	rs12481468	Trunk fat mass	Neale B	UKBB	0.01824	0.002758	3.763e-11
	rs12481468	Trunk fat-free mass	Neale B	UKBB	0.01206	0.001725	2.783e-12
	rs12481468	Trunk predicted mass	Neale B	UKBB	0.01215	0.00172	1.568e-12
	rs12481468	Weight	Neale B	UKBB	0.01735	0.002393	4.146e-13
	rs12481468	Whole body fat mass	Neale B	UKBB	0.01728	0.002672	1.007e-10
	rs12481468	Whole body fat-free mass	Neale B	UKBB	0.0125	0.001732	5.408e-13
	rs12481468	Whole body water mass	Neale B	UKBB	0.01251	0.001735	5.435e-13
	rs12617870	Leg fat percentage left	Neale B	UKBB	-0.008489	0.001537	3.35e-08
	rs12617870	Leg fat percentage right	Neale B	UKBB	-0.008891	0.001557	1.128e-08
	rs12617870	Qualifications: college or university degree	Neale B	UKBB	0.006372	0.001152	3.213e-08
	rs12962050	Fed-up feelings	Neale B	UKBB	-0.008302	0.001263	4.867e-11
	rs12962050	Impedance of leg left	Neale B	UKBB	-0.01279	0.002317	3.422e-08
	rs12962050	Impedance of leg right	Neale B	UKBB	-0.01344	0.002299	4.988e-09
	rs12962050	Neuroticism	SSGAC	29292387	-0.014	0.002	3.04e-08
	rs12962050	Neuroticism score	Neale B	UKBB	-0.07321	0.009104	8.958e-16
	rs12962050	Overall health rating	Neale B	UKBB	-0.01289	0.001845	2.875e-12
	rs12962050	Qualifications: college or university degree	Neale B	UKBB	0.01146	0.001191	6.359e-22
	rs12962050	Qualifications: none	Neale B	UKBB	-0.006813	0.0009658	1.732e-12
	rs12962050	Sensitivity or hurt feelings	Neale B	UKBB	-0.00975	0.00126	1.007e-14
	rs12962050	Time spent watching television	Neale B	UKBB	-0.01132	0.001955	6.995e-09
	rs12962050	Worrier or anxious feelings	Neale B	UKBB	-0.007352	0.001262	5.677e-09
	rs12962050	Worry too long after embarrassment	Neale B	UKBB	-0.007655	0.001286	2.655e-09
	rs12962050	Years of educational attainment	SSGAC	27225129	0.017	0.003	2.101e-11
	rs12992995	Arm fat mass left	Neale B	UKBB	-0.01502	0.002668	1.815e-08
	rs12992995	Arm fat mass right	Neale B	UKBB	-0.01489	0.002667	2.392e-08
	rs12992995	Body mass index	Neale B	UKBB	-0.01575	0.002693	4.941e-09
	rs12992995	Hip circumference	Neale B	UKBB	-0.01535	0.002696	1.236e-08
	rs12992995	Leg fat mass left	Neale B	UKBB	-0.01248	0.002152	6.655e-09
	rs12992995	Leg fat mass right	Neale B	UKBB	-0.0131	0.002176	1.78e-09
	rs12992995	Trunk fat mass	Neale B	UKBB	-0.01556	0.002741	1.384e-08
	rs12992995	Waist circumference	Neale B	UKBB	-0.01443	0.002411	2.151e-09
	rs12992995	Weight	Neale B	UKBB	-0.01307	0.002379	3.879e-08
	rs12992995	Whole body fat mass	Neale B	UKBB	-0.01519	0.002656	1.062e-08
	rs13107325	Alcohol intake frequency	Neale B	UKBB	0.05053	0.006762	7.88e-14
	rs13107325	Arm fat mass left	Neale B	UKBB	0.04329	0.004532	1.299e-21
	rs13107325	Arm fat mass right	Neale B	UKBB	0.04437	0.004531	1.218e-22
	rs13107325	Arm fat percentage left	Neale B	UKBB	0.04019	0.0035	1.623e-30
	rs13107325	Arm fat percentage right	Neale B	UKBB	0.04026	0.003516	2.366e-30
	rs13107325	Blood pressure	Wain LV	21909110	0.633	0.09788	1e-10
	rs13107325	Blood pressure	Wain LV	21909110	NA	NA	1e-10
	rs13107325	Blood pressure	ICBP	21909115	NA	NA	2e-17
	rs13107325	Blood pressure	ICBP	21909115	NA	NA	3e-14
	rs13107325	BMI adjusted for smoking behaviour	GIANT	28443625	0.0469	0.007446	3e-10
	rs13107325	BMI adjusted for smoking behaviour	GIANT	28443625	0.0607	0.01032	4e-09
	rs13107325	Body fat percentage	Neale B	UKBB	0.03753	0.003545	3.449e-26
	rs13107325	Body mass index	GIANT	23754948	0.058	0.009899	4.66e-09
	rs13107325	Body mass index	GIANT	25673413	0.0477	0.0068	1.825e-12
	rs13107325	Body mass index	GIANT	29273807	0.055	0.0044	2.8e-35
	rs13107325	Body mass index	Speliotes EK	20935630	NA	NA	1.5e-13
	rs13107325	Body mass index	Speliotes EK	20935630	0.19	0.02585	2e-13
	rs13107325	Body mass index	GIANT	28448500	0.0741	0.01191	5e-10
	rs13107325	Body mass index	GIANT	28448500	0.0488	0.007748	3e-10
	rs13107325	Body mass index	GIANT	28448500	0.0698	0.01142	1e-09
	rs13107325	Body mass index	GIANT	28448500	0.0505	0.007939	2e-10
	rs13107325	Body mass index	Neale B	UKBB	0.0523	0.004572	2.662e-30
	rs13107325	Body mass index	Speliotes EK	20935630	NA	NA	2e-13
	rs13107325	Body mass index adjusted for physical activity	GIANT	28448500	0.0505	0.0079	2e-10
	rs13107325	Body mass index adjusted for smoking	GIANT	28443625	0.0497	0.0077	8.982e-11
	rs13107325	Body mass index in males greater than 50 years of age	GIANT	26426971	0.065	0.011	2.6e-09
	rs13107325	Body mass index in physically active indivdiuals	GIANT	28448500	0.0531	0.0088	1.46e-09
	rs13107325	Body mass index in physically active individuals	GIANT	28448500	0.0508	0.008633	4e-09
	rs13107325	Body mass index in physically active individuals	GIANT	28448500	0.0531	0.008692	1e-09
	rs13107325	Body mass index joint analysis main effects and physical activity interaction	GIANT	28448500	NA	NA	2e-09
	rs13107325	Body mass index joint analysis main effects and physical activity interaction	GIANT	28448500	NA	NA	2e-10
	rs13107325	Body mass index joint analysis main effects and physical activity interaction	GIANT	28448500	NA	NA	2e-08
	rs13107325	Body mass index joint analysis main effects and physical activity interaction	GIANT	28448500	NA	NA	8e-10
	rs13107325	Body mass index joint analysis main effects and smoking interaction	GIANT	28443625	NA	NA	2e-10
	rs13107325	Body mass index joint analysis main effects and smoking interaction	GIANT	28443625	NA	NA	1e-08
	rs13107325	Childhood BMI	EGGC	26604143	0.1022	0.0179	1.194e-08
	rs13107325	Childhood body mass index	EGGC	26604143	NA	NA	1e-08
	rs13107325	Comparative body size at age 10	Neale B	UKBB	0.02066	0.003165	6.677e-11
	rs13107325	Diastolic blood pressure	Wain LV	21909110	NA	NA	2.11e-11
	rs13107325	Diastolic blood pressure	ICBP	21909115	NA	NA	2.3e-17
	rs13107325	Diastolic blood pressure	ICBP	21909115	0.684	0.08053	2e-17
	rs13107325	Diastolic blood pressure	Wain LV	28739976	0.686	0.09219	1e-13
	rs13107325	Diastolic blood pressure	Neale B	UKBB	-0.04232	0.004684	1.646e-19
	rs13107325	Extreme obesity with early age of onset	Wheeler E	23563609	NA	NA	1.5e-213
	rs13107325	Fluid intelligence score	Neale B	UKBB	-0.1339	0.01714	5.643e-15
	rs13107325	Gene expression	Speliotes EK	20935630	NA	NA	1.36e-16
	rs13107325	Gene expression of SLC39A8 in liver	ICBP	21909115	NA	NA	5e-23
	rs13107325	Hand grip strength left	Neale B	UKBB	-0.02788	0.003334	6.103e-17
	rs13107325	Hand grip strength right	Neale B	UKBB	-0.03078	0.003339	3.068e-20
	rs13107325	HDL cholesterol	GLGC	24097068	0.071	0.008845	1e-15
	rs13107325	Height	GIANT	28146470	-0.034	0.0049	2e-12
	rs13107325	Height	Neale B	UKBB	-0.02752	0.003285	5.366e-17
	rs13107325	Hematocrit	Astle W	27863252	0.05038	0.006703	5.639e-14
	rs13107325	Hemoglobin concentration	Astle W	27863252	0.04852	0.006734	5.835e-13
	rs13107325	High density lipoprotein	GLGC	24097068	-0.0708	0.0078	1.065e-15
	rs13107325	Hip circumference	Neale B	UKBB	0.04256	0.004578	1.449e-20
	rs13107325	Impedance of leg left	Neale B	UKBB	-0.03182	0.004217	4.519e-14
	rs13107325	Impedance of leg right	Neale B	UKBB	-0.03371	0.004184	7.824e-16
	rs13107325	Leg fat mass left	Neale B	UKBB	0.03247	0.003655	6.423e-19
	rs13107325	Leg fat mass right	Neale B	UKBB	0.03198	0.003697	5.186e-18
	rs13107325	Leg fat percentage left	Neale B	UKBB	0.02789	0.002892	5.111e-22
	rs13107325	Leg fat percentage right	Neale B	UKBB	0.02688	0.002929	4.477e-20
	rs13107325	Mean arterial pressure	Wain LV	21909110	NA	NA	1.3e-10
	rs13107325	Pain type experienced in last month: none of the above	Neale B	UKBB	-0.01304	0.002278	1.051e-08
	rs13107325	Platelet distribution width	Astle W	27863252	-0.04774	0.006826	2.664e-12
	rs13107325	Prospective memory result	Neale B	UKBB	0.02585	0.004113	3.295e-10
	rs13107325	Qualifications: college or university degree	Neale B	UKBB	-0.01236	0.002169	1.194e-08
	rs13107325	Schizophrenia	Goes FS	26198764	0.1484	0.0211	2e-12
	rs13107325	Self-reported hypertension	Neale B	UKBB	-0.0119	0.002028	4.397e-09
	rs13107325	Self-reported osteoarthritis	Neale B	UKBB	0.009966	0.001282	7.791e-15
	rs13107325	Sitting height	Neale B	UKBB	0.02564	0.003574	7.199e-13
	rs13107325	Sleep duration	Neale B	UKBB	-0.02186	0.003572	9.343e-10
	rs13107325	Systolic blood pressure	Wain LV	21909110	NA	NA	2.16e-10
	rs13107325	Systolic blood pressure	ICBP	21909115	NA	NA	3.269e-14
	rs13107325	Systolic blood pressure	ICBP	21909115	0.981	0.1291	3e-14
	rs13107325	Systolic blood pressure	Wain LV	28739976	0.933	0.1507	6e-10
	rs13107325	Time spent watching television	Neale B	UKBB	0.02295	0.003552	1.036e-10
	rs13107325	Trunk fat mass	Neale B	UKBB	0.04391	0.004656	4.134e-21
	rs13107325	Trunk fat percentage	Neale B	UKBB	0.04394	0.00425	4.801e-25
	rs13107325	Types of physical activity in last 4 weeks: strenuous sports	Neale B	UKBB	-0.00829	0.001406	3.727e-09
	rs13107325	Usual walking pace	Neale B	UKBB	-0.02596	0.002824	3.92e-20
	rs13107325	Vascular or heart problems diagnosed by doctor: high blood pressure	Neale B	UKBB	-0.0116	0.002056	1.692e-08
	rs13107325	Waist circumference	Neale B	UKBB	0.02421	0.004094	3.355e-09
	rs13107325	Weight	Neale B	UKBB	0.02814	0.004039	3.241e-12
	rs13107325	Whole body fat mass	Neale B	UKBB	0.04296	0.004512	1.741e-21
	rs13188731	Number of days or week walked 10+ minutes	Neale B	UKBB	-0.03197	0.004932	9.052e-11
	rs13301354	Lymphocyte count	Astle W	27863252	0.02617	0.003716	1.864e-12
	rs1362910	Arm fat mass left	Neale B	UKBB	0.01443	0.002416	2.364e-09
	rs1362910	Arm fat mass right	Neale B	UKBB	0.01445	0.002416	2.204e-09
	rs1362910	Arm fat percentage left	Neale B	UKBB	0.01079	0.001866	7.497e-09
	rs1362910	Arm fat percentage right	Neale B	UKBB	0.01062	0.001875	1.503e-08
	rs1362910	Body fat percentage	Neale B	UKBB	0.01223	0.00189	9.998e-11
	rs1362910	Body mass index	Neale B	UKBB	0.01447	0.002439	3.001e-09
	rs1362910	Leg fat mass left	Neale B	UKBB	0.01276	0.001949	5.757e-11
	rs1362910	Leg fat mass right	Neale B	UKBB	0.01231	0.001971	4.317e-10
	rs1362910	Leg fat percentage left	Neale B	UKBB	0.01024	0.001542	3.15e-11
	rs1362910	Leg fat percentage right	Neale B	UKBB	0.01017	0.001562	7.496e-11
	rs1362910	Overall health rating	Neale B	UKBB	0.01043	0.001791	5.705e-09
	rs1362910	Time spent watching television	Neale B	UKBB	0.01202	0.001898	2.395e-10
	rs1362910	Trunk fat mass	Neale B	UKBB	0.0154	0.002482	5.493e-10
	rs1362910	Trunk fat percentage	Neale B	UKBB	0.0137	0.002266	1.501e-09
	rs1362910	Waist circumference	Neale B	UKBB	0.01503	0.002184	5.979e-12
	rs1362910	Weight	Neale B	UKBB	0.01221	0.002155	1.445e-08
	rs1362910	Whole body fat mass	Neale B	UKBB	0.01553	0.002406	1.07e-10
	rs1375561	Arm fat mass left	Neale B	UKBB	0.01933	0.002518	1.635e-14
	rs1375561	Arm fat mass right	Neale B	UKBB	0.01949	0.002517	9.793e-15
	rs1375561	Arm fat percentage left	Neale B	UKBB	0.01144	0.001945	4.074e-09
	rs1375561	Arm fat percentage right	Neale B	UKBB	0.01159	0.001954	3.008e-09
	rs1375561	Arm fat-free mass left	Neale B	UKBB	0.01398	0.001633	1.134e-17
	rs1375561	Arm fat-free mass right	Neale B	UKBB	0.01286	0.001601	9.419e-16
	rs1375561	Arm predicted mass left	Neale B	UKBB	0.01402	0.001627	6.973e-18
	rs1375561	Arm predicted mass right	Neale B	UKBB	0.01318	0.001595	1.457e-16
	rs1375561	Basal metabolic rate	Neale B	UKBB	0.01354	0.001703	1.882e-15
	rs1375561	Body fat percentage	Neale B	UKBB	0.01188	0.00197	1.646e-09
	rs1375561	Body mass index	GIANT	25673413	0.0179	0.0031	9.927e-09
	rs1375561	Body mass index	Neale B	UKBB	0.02301	0.002541	1.388e-19
	rs1375561	Body mass index adjusted for smoking	GIANT	28443625	0.02	0.0035	1.622e-08
	rs1375561	Ever smoked	Neale B	UKBB	0.008437	0.001258	1.964e-11
	rs1375561	Hip circumference	Neale B	UKBB	0.01858	0.002544	2.802e-13
	rs1375561	Impedance of arm left	Neale B	UKBB	-0.01542	0.001814	1.957e-17
	rs1375561	Impedance of arm right	Neale B	UKBB	-0.01473	0.001807	3.6e-16
	rs1375561	Impedance of whole body	Neale B	UKBB	-0.01535	0.001959	4.624e-15
	rs1375561	Leg fat mass left	Neale B	UKBB	0.01737	0.00203	1.206e-17
	rs1375561	Leg fat mass right	Neale B	UKBB	0.01743	0.002054	2.109e-17
	rs1375561	Leg fat percentage left	Neale B	UKBB	0.01179	0.001606	2.183e-13
	rs1375561	Leg fat percentage right	Neale B	UKBB	0.01178	0.001627	4.507e-13
	rs1375561	Leg fat-free mass left	Neale B	UKBB	0.01205	0.001692	1.066e-12
	rs1375561	Leg fat-free mass right	Neale B	UKBB	0.01128	0.001691	2.591e-11
	rs1375561	Leg predicted mass left	Neale B	UKBB	0.01193	0.00168	1.248e-12
	rs1375561	Leg predicted mass right	Neale B	UKBB	0.01109	0.00168	4.048e-11
	rs1375561	Past tobacco smoking	Neale B	UKBB	-0.02225	0.003348	3.002e-11
	rs1375561	Qualifications: college or university degree	Neale B	UKBB	-0.009946	0.001204	1.483e-16
	rs1375561	Risk taking	Neale B	UKBB	0.007909	0.001123	1.913e-12
	rs1375561	Trunk fat mass	Neale B	UKBB	0.01687	0.002587	6.934e-11
	rs1375561	Trunk fat-free mass	Neale B	UKBB	0.01097	0.001618	1.229e-11
	rs1375561	Trunk predicted mass	Neale B	UKBB	0.01073	0.001613	2.907e-11
	rs1375561	Waist circumference	GIANT	25673412	0.021	0.0035	1.1e-09
	rs1375561	Waist circumference	Neale B	UKBB	0.01634	0.002275	6.831e-13
	rs1375561	Weight	Neale B	UKBB	0.01919	0.002245	1.233e-17
	rs1375561	Whole body fat mass	Neale B	UKBB	0.01806	0.002507	5.742e-13
	rs1375561	Whole body fat-free mass	Neale B	UKBB	0.01182	0.001625	3.514e-13
	rs1375561	Whole body water mass	Neale B	UKBB	0.01205	0.001627	1.279e-13
	rs1375561	Worrier or anxious feelings	Neale B	UKBB	-0.007162	0.001276	1.97e-08
	rs1375561	Years of educational attainment	SSGAC	27225129	-0.015	0.003	3.459e-09
	rs1625595	Height	Neale B	UKBB	-0.009931	0.00173	9.425e-09
	rs1625595	Qualifications: college or university degree	Neale B	UKBB	0.006815	0.001141	2.364e-09
	rs16896229	Arm fat percentage left	Neale B	UKBB	-0.01539	0.002683	9.658e-09
	rs16896229	Arm fat percentage right	Neale B	UKBB	-0.01624	0.002696	1.709e-09
	rs16896229	Arm fat-free mass left	Neale B	UKBB	0.02691	0.002253	7.188e-33
	rs16896229	Arm fat-free mass right	Neale B	UKBB	0.02824	0.002208	1.979e-37
	rs16896229	Arm predicted mass left	Neale B	UKBB	0.02705	0.002245	1.946e-33
	rs16896229	Arm predicted mass right	Neale B	UKBB	0.02825	0.002201	1.023e-37
	rs16896229	Basal metabolic rate	Neale B	UKBB	0.02935	0.00235	9.015e-36
	rs16896229	Birth weight	Neale B	UKBB	0.02763	0.004639	2.586e-09
	rs16896229	Comparative height size at age 10	Neale B	UKBB	0.03565	0.002421	4.632e-49
	rs16896229	Forced expiratory volume in 1-second	Neale B	UKBB	0.03457	0.003035	4.708e-30
	rs16896229	Forced expiratory volume in 1-second, best measure	Neale B	UKBB	0.03808	0.003329	2.762e-30
	rs16896229	Forced expiratory volume in 1-second, predicted	Neale B	UKBB	0.04105	0.003953	3.011e-25
	rs16896229	Forced vital capacity	Neale B	UKBB	0.03769	0.002877	3.32e-39
	rs16896229	Forced vital capacity, best measure	Neale B	UKBB	0.04181	0.003152	3.881e-40
	rs16896229	Hand grip strength left	Neale B	UKBB	0.01954	0.002557	2.171e-14
	rs16896229	Hand grip strength right	Neale B	UKBB	0.02094	0.002562	3.014e-16
	rs16896229	Height	GIANT	20881960	NA	NA	3.957e-21
	rs16896229	Height	GIANT	23754948	0.0637	0.006243	1.929e-24
	rs16896229	Height	GIANT	25282103	0.071	0.0045	1.4e-56
	rs16896229	Height	GIANT	20881960	NA	NA	3.957e-21
	rs16896229	Height	Neale B	UKBB	0.06109	0.002518	5.795e-130
	rs16896229	Height in females	GIANT	23754948	0.066	0.0085	1.05e-14
	rs16896229	Height in males	GIANT	23754948	0.061	0.0092	2.86e-11
	rs16896229	Height tails	GIANT	23563607	0.28	0.046	1.8e-09
	rs16896229	Leg fat percentage left	Neale B	UKBB	-0.01481	0.002217	2.354e-11
	rs16896229	Leg fat percentage right	Neale B	UKBB	-0.01544	0.002245	6.201e-12
	rs16896229	Leg fat-free mass left	Neale B	UKBB	0.02593	0.002334	1.124e-28
	rs16896229	Leg fat-free mass right	Neale B	UKBB	0.02764	0.002333	2.207e-32
	rs16896229	Leg predicted mass left	Neale B	UKBB	0.02576	0.002318	1.108e-28
	rs16896229	Leg predicted mass right	Neale B	UKBB	0.02736	0.002318	3.843e-32
	rs16896229	Peak expiratory flow	Neale B	UKBB	0.01947	0.003154	6.747e-10
	rs16896229	Sitting height	Neale B	UKBB	0.04967	0.00274	1.987e-73
	rs16896229	Trunk fat-free mass	Neale B	UKBB	0.03422	0.002232	4.883e-53
	rs16896229	Trunk predicted mass	Neale B	UKBB	0.03425	0.002225	1.914e-53
	rs16896229	Vascular or heart problems diagnosed by doctor: none of the above	Neale B	UKBB	0.009071	0.00162	2.134e-08
	rs16896229	Weight	GIANT	23754948	0.0367	0.006713	4.557e-08
	rs16896229	Weight	Neale B	UKBB	0.02057	0.003098	3.133e-11
	rs16896229	Whole body fat-free mass	Neale B	UKBB	0.03161	0.002241	3.752e-45
	rs16896229	Whole body water mass	Neale B	UKBB	0.03162	0.002245	4.555e-45
	rs1691471	Arm fat-free mass left	Neale B	UKBB	0.01038	0.001598	8.178e-11
	rs1691471	Arm fat-free mass right	Neale B	UKBB	0.009873	0.001566	2.905e-10
	rs1691471	Arm predicted mass left	Neale B	UKBB	0.01041	0.001592	6.082e-11
	rs1691471	Arm predicted mass right	Neale B	UKBB	0.0096	0.001561	7.682e-10
	rs1691471	Basal metabolic rate	Neale B	UKBB	0.01024	0.001667	8.13e-10
	rs1691471	Impedance of arm left	Neale B	UKBB	-0.01117	0.001775	3.081e-10
	rs1691471	Impedance of arm right	Neale B	UKBB	-0.01053	0.001767	2.601e-09
	rs1691471	Impedance of whole body	Neale B	UKBB	-0.01296	0.001916	1.362e-11
	rs1691471	Trunk fat-free mass	Neale B	UKBB	0.01051	0.001583	3.158e-11
	rs1691471	Trunk predicted mass	Neale B	UKBB	0.0104	0.001578	4.326e-11
	rs1691471	Types of physical activity in last 4 weeks: other exercises	Neale B	UKBB	0.008169	0.001263	9.842e-11
	rs1691471	Whole body fat-free mass	Neale B	UKBB	0.0102	0.001589	1.384e-10
	rs1691471	Whole body water mass	Neale B	UKBB	0.01031	0.001592	9.357e-11
	rs17025214	Arm fat mass left	Neale B	UKBB	0.01488	0.002569	7.027e-09
	rs17025214	Arm fat mass right	Neale B	UKBB	0.01481	0.002569	8.217e-09
	rs17025214	Arm fat-free mass left	Neale B	UKBB	0.01138	0.001667	8.672e-12
	rs17025214	Arm fat-free mass right	Neale B	UKBB	0.01048	0.001633	1.385e-10
	rs17025214	Arm predicted mass left	Neale B	UKBB	0.01134	0.00166	8.518e-12
	rs17025214	Arm predicted mass right	Neale B	UKBB	0.01061	0.001628	7.234e-11
	rs17025214	Basal metabolic rate	Neale B	UKBB	0.01118	0.001738	1.275e-10
	rs17025214	Body mass index	Neale B	UKBB	0.01612	0.002593	5.13e-10
	rs17025214	Impedance of arm left	Neale B	UKBB	-0.01011	0.001851	4.726e-08
	rs17025214	Leg fat mass left	Neale B	UKBB	0.01331	0.002072	1.341e-10
	rs17025214	Leg fat mass right	Neale B	UKBB	0.01331	0.002096	2.13e-10
	rs17025214	Leg fat-free mass left	Neale B	UKBB	0.01044	0.001726	1.494e-09
	rs17025214	Leg fat-free mass right	Neale B	UKBB	0.01028	0.001726	2.566e-09
	rs17025214	Leg predicted mass left	Neale B	UKBB	0.01023	0.001714	2.415e-09
	rs17025214	Leg predicted mass right	Neale B	UKBB	0.01008	0.001714	4.1e-09
	rs17025214	Trunk fat mass	Neale B	UKBB	0.01473	0.002639	2.386e-08
	rs17025214	Trunk fat-free mass	Neale B	UKBB	0.009448	0.001651	1.056e-08
	rs17025214	Trunk predicted mass	Neale B	UKBB	0.009497	0.001646	7.926e-09
	rs17025214	Waist circumference	Neale B	UKBB	0.01375	0.002322	3.178e-09
	rs17025214	Weight	Neale B	UKBB	0.01567	0.002291	7.985e-12
	rs17025214	Whole body fat mass	Neale B	UKBB	0.01501	0.002558	4.402e-09
	rs17025214	Whole body fat-free mass	Neale B	UKBB	0.01012	0.001658	1.024e-09
	rs17025214	Whole body water mass	Neale B	UKBB	0.01003	0.00166	1.52e-09
	rs17801257	Qualifications: college or university degree	Neale B	UKBB	0.0101	0.001742	6.667e-09
	rs1802669	Arm fat mass left	Neale B	UKBB	0.01985	0.002513	2.813e-15
	rs1802669	Arm fat mass right	Neale B	UKBB	0.01938	0.002512	1.222e-14
	rs1802669	Arm fat percentage left	Neale B	UKBB	0.01501	0.001941	1.039e-14
	rs1802669	Arm fat percentage right	Neale B	UKBB	0.01457	0.00195	7.991e-14
	rs1802669	Body fat percentage	Neale B	UKBB	0.0168	0.001966	1.27e-17
	rs1802669	Body mass index	Neale B	UKBB	0.02162	0.002537	1.573e-17
	rs1802669	High grade serous ovarian cancer	Phelan M	28346442	0.09099	0.01629	2.384e-08
	rs1802669	Hip circumference	Neale B	UKBB	0.02082	0.00254	2.451e-16
	rs1802669	Invasive ovarian cancer	Phelan M	28346442	0.0823	0.01372	1.993e-09
	rs1802669	Leg fat mass left	Neale B	UKBB	0.01842	0.002027	1.007e-19
	rs1802669	Leg fat mass right	Neale B	UKBB	0.0189	0.00205	3.038e-20
	rs1802669	Leg fat percentage left	Neale B	UKBB	0.01483	0.001603	2.251e-20
	rs1802669	Leg fat percentage right	Neale B	UKBB	0.01523	0.001624	6.832e-21
	rs1802669	Serous invasive ovarian cancer	Phelan M	28346442	0.09168	0.01583	7.102e-09
	rs1802669	Sodium in urine	Neale B	UKBB	0.01515	0.002498	1.323e-09
	rs1802669	Trunk fat mass	Neale B	UKBB	0.02105	0.002582	3.566e-16
	rs1802669	Trunk fat percentage	Neale B	UKBB	0.01874	0.002357	1.866e-15
	rs1802669	Waist circumference	Neale B	UKBB	0.0199	0.002271	1.93e-18
	rs1802669	Weight	Neale B	UKBB	0.01609	0.002241	6.898e-13
	rs1802669	Whole body fat mass	Neale B	UKBB	0.02126	0.002502	1.982e-17
	rs197439	Arm fat mass left	Neale B	UKBB	-0.01345	0.002431	3.183e-08
	rs197439	Arm fat-free mass left	Neale B	UKBB	-0.008647	0.001577	4.208e-08
	rs197439	Arm fat-free mass right	Neale B	UKBB	-0.008816	0.001546	1.181e-08
	rs197439	Arm predicted mass right	Neale B	UKBB	-0.008966	0.00154	5.881e-09
	rs197439	Basal metabolic rate	Neale B	UKBB	-0.009561	0.001645	6.172e-09
	rs197439	Body mass index	Neale B	UKBB	-0.01508	0.002454	8.094e-10
	rs197439	Impedance of arm right	Neale B	UKBB	0.009795	0.001745	1.978e-08
	rs197439	Leg fat mass left	Neale B	UKBB	-0.01078	0.001961	3.853e-08
	rs197439	Leg fat-free mass left	Neale B	UKBB	-0.008944	0.001634	4.384e-08
	rs197439	Waist circumference	Neale B	UKBB	-0.01223	0.002197	2.584e-08
	rs197439	Weight	Neale B	UKBB	-0.0131	0.002168	1.534e-09
	rs197439	Whole body fat-free mass	Neale B	UKBB	-0.008629	0.001569	3.794e-08
	rs262890	Qualifications: college or university degree	Neale B	UKBB	-0.007411	0.001242	2.399e-09
	rs262890	Time spent watching television	Neale B	UKBB	0.01206	0.002038	3.284e-09
	rs2668196	Serum butyrylcholinesterase activity	Benyamin B	21862451	NA	NA	7e-103
	rs2783992	Years of educational attainment	SSGAC	27225129	-0.015	0.002	7.406e-10
	rs2783992	Years of educational attainment in males	SSGAC	27225129	-0.021	0.004	1.607e-08
	rs28458909	Ease of getting up in the morning	Hammerschlag AR	28604731	-0.036	0.006189	6e-09
	rs28458909	Frequency of tiredness or lethargy in last 2 weeks	Neale B	UKBB	-0.01767	0.003071	8.651e-09
	rs28458909	Getting up in morning	Neale B	UKBB	0.01884	0.002818	2.299e-11
	rs28458909	Impedance of leg left	Neale B	UKBB	-0.023	0.003346	6.255e-12
	rs28458909	Impedance of leg right	Neale B	UKBB	-0.02188	0.00332	4.376e-11
	rs28458909	Morning or evening person	Neale B	UKBB	-0.02979	0.003609	1.528e-16
	rs2965216	Mean corpuscular hemoglobin	Astle W	27863252	0.02396	0.0036	2.818e-11
	rs2965216	Mean corpuscular volume	Astle W	27863252	0.02393	0.003591	2.659e-11
	rs34811474	Age at menarche	Neale B	UKBB	0.01774	0.002933	1.466e-09
	rs34811474	Arm fat mass left	Neale B	UKBB	-0.02143	0.002817	2.826e-14
	rs34811474	Arm fat mass right	Neale B	UKBB	-0.02155	0.002816	1.991e-14
	rs34811474	Arm fat percentage left	Neale B	UKBB	-0.01489	0.002176	7.849e-12
	rs34811474	Arm fat percentage right	Neale B	UKBB	-0.01531	0.002186	2.519e-12
	rs34811474	Body fat percentage	Neale B	UKBB	-0.01307	0.002204	3.051e-09
	rs34811474	Body mass index	GIANT	29273807	-0.024	0.0026	4.4e-20
	rs34811474	Body mass index	Neale B	UKBB	-0.0306	0.002843	5.304e-27
	rs34811474	Comparative body size at age 10	Neale B	UKBB	-0.01348	0.001967	7.194e-12
	rs34811474	Diastolic blood pressure	Neale B	UKBB	-0.01621	0.002912	2.587e-08
	rs34811474	Forced expiratory volume in 1-second	Neale B	UKBB	0.01608	0.00246	6.26e-11
	rs34811474	Forced expiratory volume in 1-second, best measure	Neale B	UKBB	0.01637	0.002705	1.425e-09
	rs34811474	Forced vital capacity	Neale B	UKBB	0.01773	0.002332	2.905e-14
	rs34811474	Forced vital capacity, best measure	Neale B	UKBB	0.01948	0.002561	2.828e-14
	rs34811474	Height	GIANT	28146470	0.021	0.0029	1.6e-13
	rs34811474	Height	Neale B	UKBB	0.01644	0.002043	8.442e-16
	rs34811474	Hip circumference	Neale B	UKBB	-0.02054	0.002847	5.389e-13
	rs34811474	Impedance of arm left	Neale B	UKBB	0.02173	0.00203	9.649e-27
	rs34811474	Impedance of arm right	Neale B	UKBB	0.02023	0.002021	1.4e-23
	rs34811474	Impedance of leg left	Neale B	UKBB	0.02184	0.002621	7.985e-17
	rs34811474	Impedance of leg right	Neale B	UKBB	0.02107	0.002601	5.407e-16
	rs34811474	Impedance of whole body	Neale B	UKBB	0.02356	0.002192	6.133e-27
	rs34811474	Leg fat mass left	Neale B	UKBB	-0.01811	0.002272	1.544e-15
	rs34811474	Leg fat mass right	Neale B	UKBB	-0.01815	0.002298	2.874e-15
	rs34811474	Leg fat percentage left	Neale B	UKBB	-0.01342	0.001797	8.288e-14
	rs34811474	Leg fat percentage right	Neale B	UKBB	-0.01361	0.00182	7.588e-14
	rs34811474	Overall health rating	Neale B	UKBB	-0.01525	0.002087	2.722e-13
	rs34811474	Qualifications: college or university degree	Neale B	UKBB	0.007986	0.001347	3.073e-09
	rs34811474	Snoring	Neale B	UKBB	0.008518	0.001416	1.81e-09
	rs34811474	Time spent watching television	Neale B	UKBB	-0.01254	0.002213	1.457e-08
	rs34811474	Usual walking pace	Neale B	UKBB	0.009833	0.001756	2.167e-08
	rs34811474	Waist circumference	Neale B	UKBB	-0.01633	0.002546	1.436e-10
	rs34811474	Weight	Neale B	UKBB	-0.01625	0.002512	9.774e-11
	rs34811474	Whole body fat mass	Neale B	UKBB	-0.01809	0.002804	1.126e-10
	rs34864022	Time spent watching television	Neale B	UKBB	-0.02096	0.003758	2.435e-08
	rs35039375	Nap during day	Neale B	UKBB	-0.01445	0.002506	8.181e-09
	rs36079846	Average weekly champagne plus white wine intake	Neale B	UKBB	-0.01339	0.002442	4.137e-08
	rs36079846	Time spent watching television	Neale B	UKBB	0.01244	0.001869	2.76e-11
	rs364789	Arm fat mass left	Neale B	UKBB	0.01868	0.002768	1.48e-11
	rs364789	Arm fat mass right	Neale B	UKBB	0.01883	0.002767	1.001e-11
	rs364789	Arm fat-free mass left	Neale B	UKBB	0.01501	0.001795	6.214e-17
	rs364789	Arm fat-free mass right	Neale B	UKBB	0.01552	0.00176	1.124e-18
	rs364789	Arm predicted mass left	Neale B	UKBB	0.01526	0.001789	1.451e-17
	rs364789	Arm predicted mass right	Neale B	UKBB	0.01496	0.001753	1.474e-17
	rs364789	Basal metabolic rate	Neale B	UKBB	0.01755	0.001872	7.173e-21
	rs364789	Comparative body size at age 10	Neale B	UKBB	0.01069	0.001933	3.178e-08
	rs364789	Comparative height size at age 10	Neale B	UKBB	0.01836	0.001928	1.661e-21
	rs364789	Forced expiratory volume in 1-second	Neale B	UKBB	0.01796	0.002418	1.116e-13
	rs364789	Forced expiratory volume in 1-second, best measure	Neale B	UKBB	0.01824	0.002658	6.817e-12
	rs364789	Forced vital capacity	Neale B	UKBB	0.02218	0.002292	3.873e-22
	rs364789	Forced vital capacity, best measure	Neale B	UKBB	0.02267	0.002517	2.089e-19
	rs364789	Height	Neale B	UKBB	0.01886	0.002007	5.593e-21
	rs364789	Hip circumference	Neale B	UKBB	0.02248	0.002796	9.046e-16
	rs364789	Leg fat mass left	Neale B	UKBB	0.01389	0.002232	4.93e-10
	rs364789	Leg fat mass right	Neale B	UKBB	0.0145	0.002258	1.351e-10
	rs364789	Leg fat-free mass left	Neale B	UKBB	0.01758	0.001859	3.279e-21
	rs364789	Leg fat-free mass right	Neale B	UKBB	0.01674	0.001859	2.144e-19
	rs364789	Leg predicted mass left	Neale B	UKBB	0.01748	0.001847	2.892e-21
	rs364789	Leg predicted mass right	Neale B	UKBB	0.01646	0.001847	4.994e-19
	rs364789	Sitting height	Neale B	UKBB	0.02688	0.002183	7.689e-35
	rs364789	Trunk fat mass	Neale B	UKBB	0.0213	0.002843	6.735e-14
	rs364789	Trunk fat percentage	Neale B	UKBB	0.01437	0.002596	3.104e-08
	rs364789	Trunk fat-free mass	Neale B	UKBB	0.01568	0.001779	1.219e-18
	rs364789	Trunk predicted mass	Neale B	UKBB	0.01553	0.001773	1.974e-18
	rs364789	Weight	Neale B	UKBB	0.02261	0.002468	5.139e-20
	rs364789	Whole body fat mass	Neale B	UKBB	0.01966	0.002755	9.813e-13
	rs364789	Whole body fat-free mass	Neale B	UKBB	0.0167	0.001786	8.508e-21
	rs364789	Whole body water mass	Neale B	UKBB	0.01649	0.001788	2.898e-20
	rs370935521	Mean corpuscular hemoglobin	Astle W	27863252	0.05754	0.006201	1.713e-20
	rs370935521	Mean corpuscular hemoglobin concentration	Astle W	27863252	0.03331	0.00608	4.307e-08
	rs370935521	Mean corpuscular volume	Astle W	27863252	0.04751	0.006179	1.495e-14
	rs3781412	Frequency of other exercises in last 4 weeks	Neale B	UKBB	-0.02722	0.00447	1.143e-09
	rs3791033	Age at menarche	Neale B	UKBB	-0.01582	0.002634	1.897e-09
	rs3791033	Age completed full time education	Neale B	UKBB	0.01516	0.002586	4.575e-09
	rs3791033	Comparative height size at age 10	Neale B	UKBB	0.01184	0.001766	2.049e-11
	rs3791033	Fluid intelligence score	Neale B	UKBB	0.05618	0.009582	4.541e-09
	rs3791033	Maternal smoking around birth	Neale B	UKBB	-0.007396	0.001284	8.337e-09
	rs3791033	Qualifications: A levels or as levels or equivalent	Neale B	UKBB	0.007308	0.001163	3.296e-10
	rs3791033	Qualifications: college or university degree	Neale B	UKBB	0.008095	0.001213	2.514e-11
	rs3791033	Qualifications: none	Neale B	UKBB	-0.006648	0.0009836	1.392e-11
	rs3791033	Years of educational attainment	SSGAC	27225129	0.017	0.003	1.006e-10
	rs385301	High light scatter reticulocyte count	Astle W	27863252	-0.02293	0.004092	2.088e-08
	rs385301	Mean corpuscular hemoglobin	Astle W	27863252	0.03369	0.004043	7.889e-17
	rs385301	Mean corpuscular volume	Astle W	27863252	0.02977	0.004032	1.537e-13
	rs385301	Mean platelet volume	Astle W	27863252	-0.02924	0.004126	1.363e-12
	rs385301	Types of physical activity in last 4 weeks: other exercises	Neale B	UKBB	-0.009037	0.001383	6.447e-11
	rs396321	Arm fat-free mass left	Neale B	UKBB	0.008467	0.001545	4.277e-08
	rs396321	Arm fat-free mass right	Neale B	UKBB	0.008447	0.001515	2.444e-08
	rs396321	Arm predicted mass left	Neale B	UKBB	0.008494	0.00154	3.442e-08
	rs396321	Arm predicted mass right	Neale B	UKBB	0.008502	0.001509	1.768e-08
	rs396321	Mean time to correctly identify matches	Neale B	UKBB	0.01444	0.002401	1.796e-09
	rs396321	Sitting height	Neale B	UKBB	0.01209	0.001878	1.237e-10
	rs396321	Trunk fat-free mass	Neale B	UKBB	0.008454	0.001531	3.36e-08
	rs396321	Trunk predicted mass	Neale B	UKBB	0.008387	0.001526	3.888e-08
	rs4303732	Arm fat mass left	Neale B	UKBB	-0.01709	0.002427	1.88e-12
	rs4303732	Arm fat mass right	Neale B	UKBB	-0.01629	0.002426	1.909e-11
	rs4303732	Arm fat percentage left	Neale B	UKBB	-0.01162	0.001874	5.673e-10
	rs4303732	Arm fat percentage right	Neale B	UKBB	-0.01108	0.001883	4.067e-09
	rs4303732	Body fat percentage	Neale B	UKBB	-0.01217	0.001898	1.475e-10
	rs4303732	Body mass index	Neale B	UKBB	-0.01767	0.002449	5.478e-13
	rs4303732	College completion	SSGAC	23722424	NA	NA	1.045e-09
	rs4303732	College completion	SSGAC	23722424	0.05975	0.009	1.045e-09
	rs4303732	Hip circumference	Neale B	UKBB	-0.01579	0.002452	1.206e-10
	rs4303732	Leg fat mass left	Neale B	UKBB	-0.01479	0.001957	4.077e-14
	rs4303732	Leg fat mass right	Neale B	UKBB	-0.01489	0.00198	5.387e-14
	rs4303732	Leg fat percentage left	Neale B	UKBB	-0.01072	0.001548	4.308e-12
	rs4303732	Leg fat percentage right	Neale B	UKBB	-0.01086	0.001568	4.296e-12
	rs4303732	Qualifications: A levels or as levels or equivalent	Neale B	UKBB	0.006189	0.001113	2.67e-08
	rs4303732	Qualifications: college or university degree	Neale B	UKBB	0.01066	0.001161	4.075e-20
	rs4303732	Trunk fat mass	Neale B	UKBB	-0.01614	0.002493	9.668e-11
	rs4303732	Trunk fat percentage	Neale B	UKBB	-0.01367	0.002276	1.885e-09
	rs4303732	Waist circumference	Neale B	UKBB	-0.015	0.002193	7.987e-12
	rs4303732	Weight	Neale B	UKBB	-0.01409	0.002164	7.426e-11
	rs4303732	Whole body fat mass	Neale B	UKBB	-0.01667	0.002416	5.204e-12
	rs4303732	Years of educational attainment	SSGAC	27225129	0.022	0.003	1.421e-17
	rs4303732	Years of educational attainment in females	SSGAC	27225129	0.021	0.003	5.566e-10
	rs4303732	Years of educational attainment in males	SSGAC	27225129	0.024	0.004	1.497e-10
	rs4311996	Hand grip strength left	Neale B	UKBB	-0.01071	0.001798	2.611e-09
	rs4311996	Qualifications: college or university degree	Neale B	UKBB	0.007853	0.001169	1.833e-11
	rs4546329	Arm fat-free mass left	Neale B	UKBB	0.009084	0.001553	4.929e-09
	rs4546329	Arm fat-free mass right	Neale B	UKBB	0.009206	0.001522	1.464e-09
	rs4546329	Arm predicted mass left	Neale B	UKBB	0.008746	0.001547	1.578e-08
	rs4546329	Arm predicted mass right	Neale B	UKBB	0.008687	0.001517	1.017e-08
	rs4546329	Basal metabolic rate	Neale B	UKBB	0.009967	0.00162	7.57e-10
	rs4546329	Impedance of leg left	Neale B	UKBB	-0.01282	0.002227	8.705e-09
	rs4546329	Impedance of leg right	Neale B	UKBB	-0.01261	0.00221	1.172e-08
	rs4546329	Impedance of whole body	Neale B	UKBB	-0.01108	0.001863	2.739e-09
	rs4546329	Leg fat-free mass left	Neale B	UKBB	0.009875	0.001608	8.287e-10
	rs4546329	Leg fat-free mass right	Neale B	UKBB	0.01007	0.001608	3.752e-10
	rs4546329	Leg predicted mass left	Neale B	UKBB	0.009901	0.001597	5.728e-10
	rs4546329	Leg predicted mass right	Neale B	UKBB	0.009938	0.001597	4.928e-10
	rs4546329	Qualifications: college or university degree	Neale B	UKBB	0.009091	0.001145	2.045e-15
	rs4546329	Qualifications: none	Neale B	UKBB	-0.006373	0.0009284	6.667e-12
	rs4546329	Qualifications: other professional qualifications	Neale B	UKBB	0.007116	0.001119	2.006e-10
	rs4546329	Trunk fat-free mass	Neale B	UKBB	0.01015	0.001539	4.265e-11
	rs4546329	Trunk predicted mass	Neale B	UKBB	0.00997	0.001534	7.966e-11
	rs4546329	Whole body fat-free mass	Neale B	UKBB	0.01021	0.001545	3.811e-11
	rs4546329	Whole body water mass	Neale B	UKBB	0.01035	0.001547	2.184e-11
	rs4546329	Years of educational attainment	SSGAC	27225129	0.014	0.002	3.463e-08
	rs469565	Lymphocyte count	Astle W	27863252	-0.02381	0.004288	2.802e-08
	rs4865512	Heel bone mineral density	Neale B	UKBB	0.01837	0.003195	8.912e-09
	rs4889530	Arm fat mass left	Neale B	UKBB	-0.02307	0.00245	4.815e-21
	rs4889530	Arm fat mass right	Neale B	UKBB	-0.02288	0.00245	9.868e-21
	rs4889530	Arm fat percentage left	Neale B	UKBB	-0.01645	0.001893	3.586e-18
	rs4889530	Arm fat percentage right	Neale B	UKBB	-0.01667	0.001901	1.875e-18
	rs4889530	Arm fat-free mass left	Neale B	UKBB	-0.01147	0.00159	5.46e-13
	rs4889530	Arm fat-free mass right	Neale B	UKBB	-0.0105	0.001558	1.587e-11
	rs4889530	Arm predicted mass left	Neale B	UKBB	-0.01171	0.001584	1.402e-13
	rs4889530	Arm predicted mass right	Neale B	UKBB	-0.01051	0.001552	1.277e-11
	rs4889530	Basal metabolic rate	Neale B	UKBB	-0.01216	0.001658	2.271e-13
	rs4889530	Body fat percentage	Neale B	UKBB	-0.01584	0.001917	1.404e-16
	rs4889530	Body mass index	Neale B	UKBB	-0.02476	0.002473	1.371e-23
	rs4889530	Forced expiratory volume in 1-second, predicted percentage	Neale B	UKBB	0.02454	0.004385	2.2e-08
	rs4889530	Hip circumference	Neale B	UKBB	-0.02624	0.002476	3.089e-26
	rs4889530	Impedance of arm left	Neale B	UKBB	0.01063	0.001766	1.719e-09
	rs4889530	Impedance of arm right	Neale B	UKBB	0.0105	0.001758	2.387e-09
	rs4889530	Impedance of leg left	Neale B	UKBB	0.0129	0.00228	1.531e-08
	rs4889530	Impedance of leg right	Neale B	UKBB	0.0133	0.002262	4.139e-09
	rs4889530	Impedance of whole body	Neale B	UKBB	0.01223	0.001907	1.401e-10
	rs4889530	Leg fat mass left	Neale B	UKBB	-0.0175	0.001976	8.167e-19
	rs4889530	Leg fat mass right	Neale B	UKBB	-0.01756	0.001999	1.597e-18
	rs4889530	Leg fat percentage left	Neale B	UKBB	-0.01249	0.001563	1.379e-15
	rs4889530	Leg fat percentage right	Neale B	UKBB	-0.01225	0.001583	1.01e-14
	rs4889530	Leg fat-free mass left	Neale B	UKBB	-0.01131	0.001646	6.461e-12
	rs4889530	Leg fat-free mass right	Neale B	UKBB	-0.01097	0.001646	2.602e-11
	rs4889530	Leg predicted mass left	Neale B	UKBB	-0.01122	0.001635	6.691e-12
	rs4889530	Leg predicted mass right	Neale B	UKBB	-0.01088	0.001635	2.869e-11
	rs4889530	Lymphocyte count	Astle W	27863252	0.02626	0.003695	1.202e-12
	rs4889530	Number of incorrect matches in round	Neale B	UKBB	0.01377	0.002441	1.675e-08
	rs4889530	Overall health rating	Neale B	UKBB	-0.01068	0.001816	4.028e-09
	rs4889530	Trunk fat mass	Neale B	UKBB	-0.02103	0.002517	6.704e-17
	rs4889530	Trunk fat percentage	Neale B	UKBB	-0.01751	0.002298	2.593e-14
	rs4889530	Trunk fat-free mass	Neale B	UKBB	-0.008611	0.001575	4.576e-08
	rs4889530	Vascular or heart problems diagnosed by doctor: none of the above	Neale B	UKBB	0.0065	0.001142	1.263e-08
	rs4889530	Waist circumference	Neale B	UKBB	-0.02052	0.002214	1.955e-20
	rs4889530	Weight	Neale B	UKBB	-0.02056	0.002185	4.838e-21
	rs4889530	Whole body fat mass	Neale B	UKBB	-0.02146	0.00244	1.402e-18
	rs4889530	Whole body fat-free mass	Neale B	UKBB	-0.01005	0.001581	2.062e-10
	rs4889530	Whole body water mass	Neale B	UKBB	-0.009946	0.001583	3.358e-10
	rs56151256	Arm fat mass left	Neale B	UKBB	0.01651	0.002738	1.65e-09
	rs56151256	Arm fat mass right	Neale B	UKBB	0.01717	0.002737	3.532e-10
	rs56151256	Arm fat percentage left	Neale B	UKBB	0.01178	0.002114	2.546e-08
	rs56151256	Arm fat percentage right	Neale B	UKBB	0.01289	0.002124	1.281e-09
	rs56151256	Body fat percentage	Neale B	UKBB	0.01224	0.002142	1.107e-08
	rs56151256	Body mass index	Neale B	UKBB	0.01882	0.002763	9.639e-12
	rs56151256	Leg fat mass left	Neale B	UKBB	0.01337	0.002208	1.397e-09
	rs56151256	Leg fat mass right	Neale B	UKBB	0.01309	0.002233	4.588e-09
	rs56151256	Leg fat percentage left	Neale B	UKBB	0.01113	0.001747	1.835e-10
	rs56151256	Leg fat percentage right	Neale B	UKBB	0.01084	0.001769	8.888e-10
	rs56151256	Trunk fat mass	Neale B	UKBB	0.01545	0.002812	3.951e-08
	rs56151256	Whole body fat mass	Neale B	UKBB	0.01531	0.002726	1.963e-08
	rs568546	Self-reported hypertension	Neale B	UKBB	0.006366	0.00107	2.694e-09
	rs568546	Systolic blood pressure	Neale B	UKBB	0.01835	0.002469	1.066e-13
	rs568546	Vascular or heart problems diagnosed by doctor: high blood pressure	Neale B	UKBB	0.006536	0.001085	1.688e-09
	rs568546	Vascular or heart problems diagnosed by doctor: none of the above	Neale B	UKBB	-0.006824	0.001114	9.045e-10
	rs6073637	Mean platelet volume	Astle W	27863252	-0.02035	0.003639	2.236e-08
	rs61166637	Leg fat mass left	Neale B	UKBB	0.01127	0.002045	3.534e-08
	rs61813324	Arm fat mass left	Neale B	UKBB	-0.02586	0.003531	2.419e-13
	rs61813324	Arm fat mass right	Neale B	UKBB	-0.0254	0.00353	6.179e-13
	rs61813324	Arm fat percentage left	Neale B	UKBB	-0.01855	0.002727	1.033e-11
	rs61813324	Arm fat percentage right	Neale B	UKBB	-0.01851	0.00274	1.425e-11
	rs61813324	Basal metabolic rate	Neale B	UKBB	-0.01483	0.002389	5.299e-10
	rs61813324	Body fat percentage	Neale B	UKBB	-0.01533	0.002762	2.883e-08
	rs61813324	Body mass index	Neale B	UKBB	-0.02792	0.003563	4.686e-15
	rs61813324	Hip circumference	Neale B	UKBB	-0.01953	0.003567	4.418e-08
	rs61813324	Impedance of leg left	Neale B	UKBB	0.02253	0.003285	6.966e-12
	rs61813324	Impedance of leg right	Neale B	UKBB	0.022	0.00326	1.489e-11
	rs61813324	Impedance of whole body	Neale B	UKBB	0.0161	0.002747	4.624e-09
	rs61813324	Leg fat mass left	Neale B	UKBB	-0.01838	0.002847	1.089e-10
	rs61813324	Leg fat mass right	Neale B	UKBB	-0.01863	0.00288	9.871e-11
	rs61813324	Leg fat-free mass left	Neale B	UKBB	-0.01586	0.002372	2.332e-11
	rs61813324	Leg fat-free mass right	Neale B	UKBB	-0.01553	0.002371	5.833e-11
	rs61813324	Leg predicted mass left	Neale B	UKBB	-0.01566	0.002356	3.015e-11
	rs61813324	Leg predicted mass right	Neale B	UKBB	-0.01529	0.002356	8.667e-11
	rs61813324	Trunk fat mass	Neale B	UKBB	-0.02256	0.003627	5.024e-10
	rs61813324	Waist circumference	Neale B	UKBB	-0.02013	0.00319	2.773e-10
	rs61813324	Weight	Neale B	UKBB	-0.02247	0.003147	9.378e-13
	rs61813324	Whole body fat mass	Neale B	UKBB	-0.02325	0.003515	3.76e-11
	rs61813324	Whole body fat-free mass	Neale B	UKBB	-0.01261	0.002278	3.095e-08
	rs61813324	Whole body water mass	Neale B	UKBB	-0.0128	0.002282	2.031e-08
	rs62151809	Alcohol intake versus 10 years previously	Neale B	UKBB	-0.01073	0.001858	7.775e-09
	rs62151809	Body mass index	Neale B	UKBB	-0.01535	0.00242	2.273e-10
	rs62151809	Impedance of arm right	Neale B	UKBB	0.009664	0.00172	1.926e-08
	rs62151809	Leg fat mass left	Neale B	UKBB	-0.01167	0.001933	1.58e-09
	rs62151809	Leg fat mass right	Neale B	UKBB	-0.01189	0.001955	1.198e-09
	rs62151809	Leg fat percentage left	Neale B	UKBB	-0.00928	0.001529	1.295e-09
	rs62151809	Leg fat percentage right	Neale B	UKBB	-0.009372	0.001549	1.445e-09
	rs62151809	Past tobacco smoking	Neale B	UKBB	0.01769	0.00319	2.957e-08
	rs62151809	Trunk fat mass	Neale B	UKBB	-0.01349	0.002462	4.289e-08
	rs62151809	Weight	Neale B	UKBB	-0.01191	0.002137	2.542e-08
	rs62151809	Whole body fat mass	Neale B	UKBB	-0.01319	0.002386	3.278e-08
	rs62244886	Alcohol intake frequency	Neale B	UKBB	0.02472	0.003642	1.133e-11
	rs62244886	Forced vital capacity	Neale B	UKBB	-0.0129	0.002021	1.763e-10
	rs62244886	Qualifications: college or university degree	Neale B	UKBB	-0.008792	0.001167	5.004e-14
	rs62244886	Qualifications: none	Neale B	UKBB	0.005192	0.0009464	4.115e-08
	rs6427178	Blood clot in the leg	Neale B	UKBB	0.002054	0.0003463	3.036e-09
	rs6427178	Phlebitis and thrombophlebitis	Neale B	UKBB	0.0009737	0.0001685	7.561e-09
	rs6427178	Self-reported deep venous thrombosis	Neale B	UKBB	0.002076	0.0003425	1.367e-09
	rs6457816	Lymphocyte count	Astle W	27863252	-0.04435	0.007206	7.509e-10
	rs6685030	Mean platelet volume	Astle W	27863252	-0.04375	0.00362	1.286e-33
	rs6685030	Platelet count	Astle W	27863252	0.02105	0.003654	8.415e-09
	rs6685030	Platelet distribution width	Astle W	27863252	-0.04915	0.0036	1.962e-42
	rs6857	Age-related macular degeneration	Fritsche LG	26691988	NA	NA	2.42e-33
	rs6857	Alzheimer disease	Kamboh MI	22005931	NA	NA	2e-10
	rs6857	Alzheimers disease	Seshadri S	20460622	NA	NA	1e-153
	rs6857	Alzheimers disease	IGAP	24162737	1.161	0.0226	2.50e-575
	rs6857	Alzheimers disease age of onset	Kamboh MI	22005931	NA	NA	4.85e-15
	rs6857	Alzheimers disease biomarkers	Ramanan VK	23419831	NA	NA	1e-10
	rs6857	Arm fat mass left	Neale B	UKBB	-0.02186	0.00316	4.601e-12
	rs6857	Arm fat mass right	Neale B	UKBB	-0.02223	0.003159	1.963e-12
	rs6857	Arm fat percentage left	Neale B	UKBB	-0.01528	0.00244	3.801e-10
	rs6857	Arm fat percentage right	Neale B	UKBB	-0.0154	0.002452	3.356e-10
	rs6857	Body fat percentage	Neale B	UKBB	-0.01745	0.002472	1.676e-12
	rs6857	Body mass index	Neale B	UKBB	-0.02356	0.003189	1.496e-13
	rs6857	Body mass index in females greater than 50 years of age	GIANT	26426971	-0.049	0.0075	6.1e-11
	rs6857	Cortical amyloid beta load	Ramanan VK	23419831	NA	NA	1.06e-10
	rs6857	C-reactive protein	Prins B	28887542	-0.19	0.02	3.02e-19
	rs6857	Fathers age at death	Neale B	UKBB	-0.0205	0.003723	3.669e-08
	rs6857	High density lipoprotein	GLGC	24097068	-0.067	0.0077	2.625e-17
	rs6857	Illnesses of father: alzheimers disease or dementia	Neale B	UKBB	0.0202	0.0007235	2.181e-171
	rs6857	Illnesses of father: diabetes	Neale B	UKBB	-0.005521	0.001005	3.904e-08
	rs6857	Illnesses of father: none of the above, group 1	Neale B	UKBB	-0.01017	0.001674	1.227e-09
	rs6857	Illnesses of mother: alzheimers disease or dementia	Neale B	UKBB	0.03907	0.0009312	0
	rs6857	Illnesses of mother: diabetes	Neale B	UKBB	-0.007088	0.000966	2.181e-13
	rs6857	Illnesses of mother: none of the above, group 1	Neale B	UKBB	-0.01304	0.001659	3.826e-15
	rs6857	Illnesses of siblings: alzheimers disease or dementia	Neale B	UKBB	0.002745	0.000267	8.735e-25
	rs6857	Late onset Alzheimers disease	Naj AC	21460841	NA	NA	2.17981762945158e-320
	rs6857	Late onset Alzheimers disease	Kamboh MI	22832961	NA	NA	4.64e-134
	rs6857	LDL cholesterol	Willer CJ	18193043	NA	NA	5.5e-22
	rs6857	LDL cholesterol	Kathiresan S	19060906	NA	NA	6.78e-18
	rs6857	LDL cholesterol	Asselbergs	23063622	NA	NA	3.71e-10
	rs6857	Leg fat mass left	Neale B	UKBB	-0.01981	0.002548	7.663e-15
	rs6857	Leg fat mass right	Neale B	UKBB	-0.01963	0.002577	2.587e-14
	rs6857	Leg fat percentage left	Neale B	UKBB	-0.0152	0.002016	4.734e-14
	rs6857	Leg fat percentage right	Neale B	UKBB	-0.01507	0.002042	1.547e-13
	rs6857	Low density lipoprotein	GLGC	24097068	0.1917	0.0084	5.12e-110
	rs6857	Low density lipoprotein	Prins B	28887542	0.17	0.02	5.29e-20
	rs6857	Lp2 activity	Grallert H	22003152	NA	NA	1.43e-15
	rs6857	Medication for cholesterol, blood pressure or diabetes: cholesterol lowering medication	Neale B	UKBB	0.0301	0.002013	1.552e-50
	rs6857	Medication for cholesterol, blood pressure or diabetes: none of the above	Neale B	UKBB	-0.01626	0.002252	5.161e-13
	rs6857	Mother still alive	Neale B	UKBB	-0.01127	0.001592	1.482e-12
	rs6857	No treatment with medication for cholesterol, blood pressure, diabetes, or take exogenous hormones	Neale B	UKBB	-0.01307	0.002048	1.772e-10
	rs6857	Plateletcrit	Astle W	27863252	-0.03075	0.004604	2.413e-11
	rs6857	Red cell distribution width	Astle W	27863252	-0.04172	0.004458	8.209e-21
	rs6857	Self-reported dementia or alzheimers/cognitive impairment	Neale B	UKBB	0.0003591	5.075e-05	1.492e-12
	rs6857	Self-reported high cholesterol	Neale B	UKBB	0.0243	0.001056	4.066e-117
	rs6857	Total cholesterol	GLGC	24097068	0.1641	0.0081	1.702e-86
	rs6857	Total cholesterol	Asselbergs	23063622	NA	NA	1.49e-11
	rs6857	Total cholesterol	Prins B	28887542	0.15	0.02	4.58e-16
	rs6857	Treatment with atorvastatin	Neale B	UKBB	0.006929	0.0005521	3.997e-36
	rs6857	Treatment with cholesterol lowering medication	Neale B	UKBB	0.02368	0.001468	1.567e-58
	rs6857	Treatment with ezetimibe	Neale B	UKBB	0.002073	0.0002482	6.729e-17
	rs6857	Treatment with lipitor 10mg tablet	Neale B	UKBB	0.001921	0.0002697	1.065e-12
	rs6857	Treatment with rosuvastatin	Neale B	UKBB	0.001647	0.0002538	8.55e-11
	rs6857	Treatment with simvastatin	Neale B	UKBB	0.01341	0.001022	2.581e-39
	rs6857	Triglycerides	GLGC	24097068	0.0537	0.0069	4.548e-19
	rs6857	Trunk fat mass	Neale B	UKBB	-0.02271	0.003246	2.637e-12
	rs6857	Trunk fat percentage	Neale B	UKBB	-0.01962	0.002963	3.552e-11
	rs6857	Vascular or heart problems diagnosed by doctor: heart attack	Neale B	UKBB	0.002696	0.0004838	2.531e-08
	rs6857	Waist circumference	Neale B	UKBB	-0.02387	0.002855	6.302e-17
	rs6857	Weight	Neale B	UKBB	-0.01958	0.002817	3.659e-12
	rs6857	Weight change compared with 1 year ago	Neale B	UKBB	-0.01486	0.002098	1.424e-12
	rs6857	Whole body fat mass	Neale B	UKBB	-0.02309	0.003145	2.129e-13
	rs71658797	Arm fat mass left	Neale B	UKBB	0.0394	0.003629	1.889e-27
	rs71658797	Arm fat mass right	Neale B	UKBB	0.03944	0.003628	1.616e-27
	rs71658797	Arm fat percentage left	Neale B	UKBB	0.02219	0.002803	2.492e-15
	rs71658797	Arm fat percentage right	Neale B	UKBB	0.02272	0.002816	7.112e-16
	rs71658797	Arm fat-free mass left	Neale B	UKBB	0.02799	0.002354	1.382e-32
	rs71658797	Arm fat-free mass right	Neale B	UKBB	0.02651	0.002307	1.53e-30
	rs71658797	Arm predicted mass left	Neale B	UKBB	0.028	0.002345	7.625e-33
	rs71658797	Arm predicted mass right	Neale B	UKBB	0.0262	0.002299	4.572e-30
	rs71658797	Basal metabolic rate	Neale B	UKBB	0.03291	0.002455	5.994e-41
	rs71658797	Body fat percentage	Neale B	UKBB	0.02178	0.002839	1.709e-14
	rs71658797	Body mass index	Neale B	UKBB	0.03365	0.003662	3.937e-20
	rs71658797	Comparative height size at age 10	Neale B	UKBB	0.02167	0.002527	9.672e-18
	rs71658797	Creatinine in urine	Neale B	UKBB	0.02351	0.003507	2.042e-11
	rs71658797	Height	Neale B	UKBB	0.02694	0.00263	1.309e-24
	rs71658797	Hip circumference	Neale B	UKBB	0.04068	0.003665	1.3e-28
	rs71658797	Impedance of leg left	Neale B	UKBB	-0.02575	0.003377	2.44e-14
	rs71658797	Impedance of leg right	Neale B	UKBB	-0.02656	0.003351	2.242e-15
	rs71658797	Impedance of whole body	Neale B	UKBB	-0.01939	0.002824	6.565e-12
	rs71658797	Leg fat mass left	Neale B	UKBB	0.03026	0.002927	4.751e-25
	rs71658797	Leg fat mass right	Neale B	UKBB	0.03024	0.002961	1.738e-24
	rs71658797	Leg fat percentage left	Neale B	UKBB	0.01604	0.002316	4.331e-12
	rs71658797	Leg fat percentage right	Neale B	UKBB	0.01525	0.002346	8.003e-11
	rs71658797	Leg fat-free mass left	Neale B	UKBB	0.03279	0.002438	3.238e-41
	rs71658797	Leg fat-free mass right	Neale B	UKBB	0.03237	0.002437	3.133e-40
	rs71658797	Leg predicted mass left	Neale B	UKBB	0.03219	0.002422	2.591e-40
	rs71658797	Leg predicted mass right	Neale B	UKBB	0.03205	0.002421	5.643e-40
	rs71658797	Lung adenocarcinoma	McKay JD	28604730	0.1693	0.02689	3e-10
	rs71658797	Lung cancer	McKay JD	28604730	0.1278	0.01922	3e-11
	rs71658797	Lung cancer in ever smokers	McKay JD	28604730	0.1362	0.02427	2e-08
	rs71658797	Sitting height	Neale B	UKBB	0.02421	0.002861	2.647e-17
	rs71658797	Trunk fat mass	Neale B	UKBB	0.0403	0.003728	3.167e-27
	rs71658797	Trunk fat percentage	Neale B	UKBB	0.02703	0.003404	2.023e-15
	rs71658797	Trunk fat-free mass	Neale B	UKBB	0.02797	0.002333	3.987e-33
	rs71658797	Trunk predicted mass	Neale B	UKBB	0.02779	0.002325	6.21e-33
	rs71658797	Waist circumference	Neale B	UKBB	0.02949	0.003278	2.361e-19
	rs71658797	Weight	Neale B	UKBB	0.04343	0.003234	4.193e-41
	rs71658797	Whole body fat mass	Neale B	UKBB	0.03913	0.003613	2.526e-27
	rs71658797	Whole body fat-free mass	Neale B	UKBB	0.03029	0.002342	2.856e-38
	rs71658797	Whole body water mass	Neale B	UKBB	0.03016	0.002345	7.734e-38
	rs7432837	Arm fat mass left	Neale B	UKBB	0.01501	0.002702	2.768e-08
	rs7432837	Arm fat mass right	Neale B	UKBB	0.01561	0.002702	7.519e-09
	rs7432837	Arm fat percentage left	Neale B	UKBB	0.01219	0.002087	5.221e-09
	rs7432837	Arm fat percentage right	Neale B	UKBB	0.01238	0.002097	3.562e-09
	rs7432837	Body fat percentage	Neale B	UKBB	0.01172	0.002114	2.949e-08
	rs7432837	Trunk fat mass	Neale B	UKBB	0.01603	0.002776	7.785e-09
	rs7432837	Trunk fat percentage	Neale B	UKBB	0.01447	0.002534	1.14e-08
	rs7432837	Whole body fat mass	Neale B	UKBB	0.01589	0.00269	3.484e-09
	rs743699	Qualifications: college or university degree	Neale B	UKBB	0.00763	0.001306	5.175e-09
	rs7579662	Qualifications: A levels or as levels or equivalent	Neale B	UKBB	-0.006553	0.001121	5.037e-09
	rs7579662	Qualifications: college or university degree	Neale B	UKBB	-0.0072	0.001169	7.414e-10
	rs7579662	Years of educational attainment	SSGAC	27225129	-0.015	0.003	2.855e-09
	rs7613360	Age at first live birth	Neale B	UKBB	0.02772	0.004026	5.812e-12
	rs7613360	Age completed full time education	Neale B	UKBB	0.01681	0.002473	1.062e-11
	rs7613360	Arm fat mass left	Neale B	UKBB	-0.02277	0.002431	7.688e-21
	rs7613360	Arm fat mass right	Neale B	UKBB	-0.02288	0.00243	4.727e-21
	rs7613360	Arm fat percentage left	Neale B	UKBB	-0.01465	0.001878	6.027e-15
	rs7613360	Arm fat percentage right	Neale B	UKBB	-0.01483	0.001886	3.75e-15
	rs7613360	Arm fat-free mass left	Neale B	UKBB	-0.01346	0.001577	1.44e-17
	rs7613360	Arm fat-free mass right	Neale B	UKBB	-0.0125	0.001546	6.278e-16
	rs7613360	Arm predicted mass left	Neale B	UKBB	-0.01365	0.001571	3.709e-18
	rs7613360	Arm predicted mass right	Neale B	UKBB	-0.01312	0.00154	1.578e-17
	rs7613360	Average weekly beer plus cider intake	Neale B	UKBB	-0.01126	0.002045	3.661e-08
	rs7613360	Basal metabolic rate	Neale B	UKBB	-0.01381	0.001645	4.7e-17
	rs7613360	Body fat percentage	Neale B	UKBB	-0.01481	0.001902	6.918e-15
	rs7613360	Body mass index	Neale B	UKBB	-0.02518	0.002454	1.055e-24
	rs7613360	Ever highly irritable or argumentative for 2 days	Neale B	UKBB	-0.00994	0.001668	2.539e-09
	rs7613360	High light scatter percentage of red cells	Astle W	27863252	0.03003	0.003666	2.565e-16
	rs7613360	High light scatter reticulocyte count	Astle W	27863252	0.03041	0.003666	1.073e-16
	rs7613360	Hip circumference	Neale B	UKBB	-0.01842	0.002457	6.49e-14
	rs7613360	Immature fraction of reticulocytes	Astle W	27863252	0.02434	0.003632	2.051e-11
	rs7613360	Impedance of arm left	Neale B	UKBB	0.01492	0.001752	1.665e-17
	rs7613360	Impedance of arm right	Neale B	UKBB	0.01505	0.001744	6.323e-18
	rs7613360	Impedance of leg left	Neale B	UKBB	0.01301	0.002262	8.753e-09
	rs7613360	Impedance of whole body	Neale B	UKBB	0.01527	0.001892	7.037e-16
	rs7613360	Job involves heavy manual or physical work	Neale B	UKBB	-0.02023	0.002879	2.094e-12
	rs7613360	Job involves mainly walking or standing	Neale B	UKBB	-0.02014	0.003659	3.692e-08
	rs7613360	Leg fat mass left	Neale B	UKBB	-0.01946	0.00196	3.3e-23
	rs7613360	Leg fat mass right	Neale B	UKBB	-0.01978	0.001983	2.03e-23
	rs7613360	Leg fat percentage left	Neale B	UKBB	-0.0134	0.001551	5.782e-18
	rs7613360	Leg fat percentage right	Neale B	UKBB	-0.01395	0.001571	6.61e-19
	rs7613360	Leg fat-free mass left	Neale B	UKBB	-0.01239	0.001633	3.369e-14
	rs7613360	Leg fat-free mass right	Neale B	UKBB	-0.0111	0.001633	1.08e-11
	rs7613360	Leg predicted mass left	Neale B	UKBB	-0.01229	0.001622	3.539e-14
	rs7613360	Leg predicted mass right	Neale B	UKBB	-0.01094	0.001622	1.521e-11
	rs7613360	Miserableness	Neale B	UKBB	-0.007695	0.001229	3.867e-10
	rs7613360	Overall health rating	Neale B	UKBB	-0.01308	0.001801	3.898e-13
	rs7613360	Qualifications: A levels or as levels or equivalent	Neale B	UKBB	0.009045	0.001115	4.891e-16
	rs7613360	Qualifications: college or university degree	Neale B	UKBB	0.01437	0.001163	4.172e-35
	rs7613360	Qualifications: none	Neale B	UKBB	-0.00735	0.0009428	6.398e-15
	rs7613360	Reticulocyte count	Astle W	27863252	0.02799	0.003672	2.506e-14
	rs7613360	Reticulocyte fraction of red cells	Astle W	27863252	0.02761	0.00367	5.366e-14
	rs7613360	Time spent watching television	Neale B	UKBB	-0.01801	0.00191	3.988e-21
	rs7613360	Trunk fat mass	Neale B	UKBB	-0.02057	0.002498	1.757e-16
	rs7613360	Trunk fat percentage	Neale B	UKBB	-0.01547	0.00228	1.174e-11
	rs7613360	Trunk fat-free mass	Neale B	UKBB	-0.01097	0.001563	2.226e-12
	rs7613360	Trunk predicted mass	Neale B	UKBB	-0.01081	0.001557	3.89e-12
	rs7613360	Types of physical activity in last 4 weeks: other exercises	Neale B	UKBB	0.007149	0.001246	9.669e-09
	rs7613360	Usual walking pace	Neale B	UKBB	0.008646	0.001516	1.168e-08
	rs7613360	Waist circumference	Neale B	UKBB	-0.01673	0.002197	2.637e-14
	rs7613360	Weight	Neale B	UKBB	-0.02049	0.002167	3.332e-21
	rs7613360	Whole body fat mass	Neale B	UKBB	-0.02255	0.00242	1.204e-20
	rs7613360	Whole body fat-free mass	Neale B	UKBB	-0.01184	0.001569	4.487e-14
	rs7613360	Whole body water mass	Neale B	UKBB	-0.01203	0.001571	1.882e-14
	rs7613360	Years of educational attainment	SSGAC	27225129	0.026	0.003	2.449e-24
	rs7613360	Years of educational attainment in females	SSGAC	27225129	0.028	0.003	1.42e-16
	rs7613360	Years of educational attainment in males	SSGAC	27225129	0.026	0.004	3.218e-12
	rs7615206	Age at first live birth	Neale B	UKBB	-0.02714	0.00397	8.075e-12
	rs7615206	Age at last live birth	Neale B	UKBB	-0.02461	0.003986	6.642e-10
	rs7615206	Age at menarche	Neale B	UKBB	0.01505	0.002498	1.695e-09
	rs7615206	Age at menarche	ReproGen	25231870	0.038	0.005564	8.5e-12
	rs7615206	Age completed full time education	Neale B	UKBB	-0.01553	0.002442	2.014e-10
	rs7615206	Age first birth	Barban N	27798627	NA	NA	2.062e-09
	rs7615206	Arm fat mass left	Neale B	UKBB	0.02063	0.002399	8.094e-18
	rs7615206	Arm fat mass right	Neale B	UKBB	0.02099	0.002399	2.144e-18
	rs7615206	Arm fat percentage left	Neale B	UKBB	0.01304	0.001853	1.969e-12
	rs7615206	Arm fat percentage right	Neale B	UKBB	0.01328	0.001862	9.997e-13
	rs7615206	Arm fat-free mass left	Neale B	UKBB	0.01258	0.001556	6.196e-16
	rs7615206	Arm fat-free mass right	Neale B	UKBB	0.01157	0.001525	3.288e-14
	rs7615206	Arm predicted mass left	Neale B	UKBB	0.01288	0.001551	9.923e-17
	rs7615206	Arm predicted mass right	Neale B	UKBB	0.01212	0.00152	1.554e-15
	rs7615206	Average weekly beer plus cider intake	Neale B	UKBB	0.01172	0.002018	6.38e-09
	rs7615206	Basal metabolic rate	Neale B	UKBB	0.01273	0.001623	4.501e-15
	rs7615206	Body fat percentage	Neale B	UKBB	0.01299	0.001877	4.538e-12
	rs7615206	Body mass index	Neale B	UKBB	0.0236	0.002421	1.94e-22
	rs7615206	High light scatter percentage of red cells	Astle W	27863252	-0.02996	0.003609	1.029e-16
	rs7615206	High light scatter reticulocyte count	Astle W	27863252	-0.03015	0.003609	6.661e-17
	rs7615206	Hip circumference	Neale B	UKBB	0.01586	0.002424	6.115e-11
	rs7615206	Immature fraction of reticulocytes	Astle W	27863252	-0.02482	0.003575	3.866e-12
	rs7615206	Impedance of arm left	Neale B	UKBB	-0.01478	0.001729	1.254e-17
	rs7615206	Impedance of arm right	Neale B	UKBB	-0.01478	0.001722	9.295e-18
	rs7615206	Impedance of leg left	Neale B	UKBB	-0.01244	0.002232	2.525e-08
	rs7615206	Impedance of whole body	Neale B	UKBB	-0.01471	0.001867	3.336e-15
	rs7615206	Inflammatory bowel disease	IBDGC	26192919	-0.1035	0.0171	1.538e-09
	rs7615206	Job involves heavy manual or physical work	Neale B	UKBB	0.0199	0.002841	2.497e-12
	rs7615206	Leg fat mass left	Neale B	UKBB	0.01761	0.001935	8.954e-20
	rs7615206	Leg fat mass right	Neale B	UKBB	0.01783	0.001957	8.205e-20
	rs7615206	Leg fat percentage left	Neale B	UKBB	0.01208	0.001531	3.015e-15
	rs7615206	Leg fat percentage right	Neale B	UKBB	0.01254	0.00155	6.162e-16
	rs7615206	Leg fat-free mass left	Neale B	UKBB	0.01134	0.001612	1.967e-12
	rs7615206	Leg fat-free mass right	Neale B	UKBB	0.0103	0.001611	1.673e-10
	rs7615206	Leg predicted mass left	Neale B	UKBB	0.01135	0.001601	1.372e-12
	rs7615206	Leg predicted mass right	Neale B	UKBB	0.01012	0.001601	2.55e-10
	rs7615206	Miserableness	Neale B	UKBB	0.006712	0.001213	3.165e-08
	rs7615206	Number of treatments or medications taken	Neale B	UKBB	0.01114	0.001963	1.39e-08
	rs7615206	Overall health rating	Neale B	UKBB	0.01233	0.001778	4.025e-12
	rs7615206	Qualifications: A levels or as levels or equivalent	Neale B	UKBB	-0.008934	0.0011	4.617e-16
	rs7615206	Qualifications: college or university degree	Neale B	UKBB	-0.01382	0.001147	2.037e-33
	rs7615206	Qualifications: none	Neale B	UKBB	0.006731	0.0009304	4.675e-13
	rs7615206	Reticulocyte count	Astle W	27863252	-0.02727	0.003615	4.648e-14
	rs7615206	Reticulocyte fraction of red cells	Astle W	27863252	-0.02712	0.003613	6.127e-14
	rs7615206	Taking other prescription medications	Neale B	UKBB	0.006956	0.001226	1.412e-08
	rs7615206	Time spent watching television	Neale B	UKBB	0.0189	0.001884	1.145e-23
	rs7615206	Trunk fat mass	Neale B	UKBB	0.01811	0.002465	2.008e-13
	rs7615206	Trunk fat percentage	Neale B	UKBB	0.01339	0.00225	2.662e-09
	rs7615206	Trunk fat-free mass	Neale B	UKBB	0.01017	0.001542	4.296e-11
	rs7615206	Trunk predicted mass	Neale B	UKBB	0.009924	0.001537	1.071e-10
	rs7615206	Types of physical activity in last 4 weeks: other exercises	Neale B	UKBB	-0.007275	0.00123	3.327e-09
	rs7615206	Waist circumference	Neale B	UKBB	0.01559	0.002168	6.543e-13
	rs7615206	Weight	Neale B	UKBB	0.01898	0.002139	7.064e-19
	rs7615206	Whole body fat mass	Neale B	UKBB	0.0203	0.002388	1.926e-17
	rs7615206	Whole body fat-free mass	Neale B	UKBB	0.01091	0.001548	1.802e-12
	rs7615206	Whole body water mass	Neale B	UKBB	0.01102	0.00155	1.18e-12
	rs7615206	Years of educational attainment	SSGAC	27225129	-0.024	0.002	3.975e-22
	rs7615206	Years of educational attainment in females	SSGAC	27225129	-0.026	0.003	2.132e-14
	rs7615206	Years of educational attainment in males	SSGAC	27225129	-0.025	0.004	1.034e-11
	rs76602404	Impedance of arm left	Neale B	UKBB	0.01192	0.002078	9.574e-09
	rs76602404	Impedance of arm right	Neale B	UKBB	0.01216	0.002069	4.163e-09
	rs76602404	Impedance of leg left	Neale B	UKBB	0.01479	0.002683	3.517e-08
	rs76602404	Impedance of whole body	Neale B	UKBB	0.01403	0.002244	3.999e-10
	rs7821826	Body mass index	Neale B	UKBB	0.01557	0.002402	9.111e-11
	rs7821826	Comparative body size at age 10	Neale B	UKBB	0.009497	0.001662	1.101e-08
	rs7821826	Diastolic blood pressure	Neale B	UKBB	0.01612	0.00246	5.645e-11
	rs7821826	Granulocyte count	Astle W	27863252	-0.02381	0.003587	3.192e-11
	rs7821826	Heel bone mineral density	Neale B	UKBB	0.03551	0.003109	3.373e-30
	rs7821826	Heel bone mineral density left	Neale B	UKBB	0.03027	0.004159	3.373e-13
	rs7821826	Heel bone mineral density right	Neale B	UKBB	0.03111	0.004132	5.138e-14
	rs7821826	Impedance of arm left	Neale B	UKBB	-0.01478	0.001715	6.626e-18
	rs7821826	Impedance of arm right	Neale B	UKBB	-0.0147	0.001707	7.497e-18
	rs7821826	Impedance of leg left	Neale B	UKBB	-0.0176	0.002214	1.887e-15
	rs7821826	Impedance of leg right	Neale B	UKBB	-0.01672	0.002197	2.665e-14
	rs7821826	Impedance of whole body	Neale B	UKBB	-0.01712	0.001851	2.257e-20
	rs7821826	Irritability	Neale B	UKBB	-0.007675	0.001116	6.043e-12
	rs7821826	Miserableness	Neale B	UKBB	-0.007094	0.001203	3.755e-09
	rs7821826	Myeloid white cell count	Astle W	27863252	-0.0244	0.003596	1.157e-11
	rs7821826	Nervous feelings	Neale B	UKBB	-0.008033	0.001044	1.45e-14
	rs7821826	Neuroticism	SSGAC	27089181	-0.022	0.003	8.54e-11
	rs7821826	Neuroticism	SSGAC	29292387	-0.016	0.002	4.22e-11
	rs7821826	Neuroticism score	Neale B	UKBB	-0.07426	0.008698	1.373e-17
	rs7821826	Neutrophil count	Astle W	27863252	-0.02422	0.003578	1.284e-11
	rs7821826	Platelet distribution width	Astle W	27863252	0.02213	0.003593	7.247e-10
	rs7821826	Red cell distribution width	Astle W	27863252	0.03221	0.003536	8.271e-20
	rs7821826	Self-reported hypertension	Neale B	UKBB	0.006039	0.001065	1.438e-08
	rs7821826	Sensitivity or hurt feelings	Neale B	UKBB	-0.007089	0.001204	3.925e-09
	rs7821826	Suffer from nerves	Neale B	UKBB	-0.006287	0.001016	6.162e-10
	rs7821826	Sum basophil neutrophil counts	Astle W	27863252	-0.02433	0.003584	1.145e-11
	rs7821826	Sum neutrophil eosinophil counts	Astle W	27863252	-0.02378	0.003581	3.135e-11
	rs7821826	Systolic blood pressure	Neale B	UKBB	0.01512	0.002458	7.768e-10
	rs7821826	Vascular or heart problems diagnosed by doctor: high blood pressure	Neale B	UKBB	0.006163	0.00108	1.155e-08
	rs7821826	White blood cell count	Astle W	27863252	-0.02157	0.003581	1.725e-09
	rs7821826	Worrier or anxious feelings	Neale B	UKBB	-0.01109	0.001205	3.618e-20
	rs7821826	Worry too long after embarrassment	Neale B	UKBB	-0.00779	0.001229	2.302e-10
	rs7969719	Frequency of tiredness or lethargy in last 2 weeks	Neale B	UKBB	-0.01342	0.002196	9.851e-10
	rs7969719	Neuroticism score	Neale B	UKBB	-0.05702	0.009386	1.237e-09
	rs7969719	Red cell distribution width	Astle W	27863252	-0.02137	0.003818	2.18e-08
	rs892087	Arm fat-free mass left	Neale B	UKBB	-0.01175	0.001602	2.203e-13
	rs892087	Arm fat-free mass right	Neale B	UKBB	-0.01132	0.00157	5.583e-13
	rs892087	Arm predicted mass left	Neale B	UKBB	-0.01215	0.001596	2.71e-14
	rs892087	Arm predicted mass right	Neale B	UKBB	-0.01088	0.001565	3.523e-12
	rs892087	Basal metabolic rate	Neale B	UKBB	-0.01278	0.001671	2.038e-14
	rs892087	Forced expiratory volume in 1-second, best measure	Neale B	UKBB	-0.01454	0.002371	8.685e-10
	rs892087	Forced vital capacity, best measure	Neale B	UKBB	-0.01257	0.002245	2.193e-08
	rs892087	Height	Neale B	UKBB	-0.01417	0.001791	2.501e-15
	rs892087	High light scatter percentage of red cells	Astle W	27863252	0.03314	0.003717	4.914e-19
	rs892087	High light scatter reticulocyte count	Astle W	27863252	0.03395	0.003717	6.732e-20
	rs892087	Hip circumference	Neale B	UKBB	-0.01652	0.002496	3.666e-11
	rs892087	Immature fraction of reticulocytes	Astle W	27863252	0.03121	0.003681	2.269e-17
	rs892087	Leg fat-free mass left	Neale B	UKBB	-0.01194	0.00166	6.362e-13
	rs892087	Leg fat-free mass right	Neale B	UKBB	-0.01212	0.001659	2.702e-13
	rs892087	Leg predicted mass left	Neale B	UKBB	-0.01194	0.001648	4.403e-13
	rs892087	Leg predicted mass right	Neale B	UKBB	-0.01206	0.001648	2.485e-13
	rs892087	Pain type experienced in last month: knee pain	Neale B	UKBB	-0.005897	0.001035	1.221e-08
	rs892087	Platelet count	Astle W	27863252	-0.02228	0.003783	3.888e-09
	rs892087	Plateletcrit	Astle W	27863252	-0.02909	0.003795	1.764e-14
	rs892087	Reticulocyte count	Astle W	27863252	0.02698	0.003724	4.304e-13
	rs892087	Reticulocyte fraction of red cells	Astle W	27863252	0.02646	0.003722	1.175e-12
	rs892087	Sitting height	Neale B	UKBB	-0.01393	0.001948	8.779e-13
	rs892087	Trunk fat-free mass	Neale B	UKBB	-0.01269	0.001587	1.279e-15
	rs892087	Trunk predicted mass	Neale B	UKBB	-0.01278	0.001582	6.53e-16
	rs892087	Weight	Neale B	UKBB	-0.01468	0.002202	2.656e-11
	rs892087	Whole body fat-free mass	Neale B	UKBB	-0.0126	0.001594	2.605e-15
	rs892087	Whole body water mass	Neale B	UKBB	-0.01244	0.001596	6.4e-15
	rs9278004	Hip circumference	Neale B	UKBB	0.02107	0.003393	5.291e-10
	rs9278004	Home area population density: Scotland large urban area	Neale B	UKBB	0.004113	0.0007385	2.559e-08
	rs9278004	Leg fat mass left	Neale B	UKBB	0.01645	0.002708	1.247e-09
	rs9278004	Leg fat mass right	Neale B	UKBB	0.01602	0.00274	5.045e-09
	rs9278004	Leg fat percentage left	Neale B	UKBB	0.01268	0.002143	3.272e-09
	rs9278004	Leg fat percentage right	Neale B	UKBB	0.01224	0.00217	1.714e-08
	rs9278004	Number of treatments or medications taken	Neale B	UKBB	0.01675	0.002748	1.103e-09
	rs9278004	Rheumatoid arthritis	Okada Y	24390342	0.174	0.02145	5.4e-17
	rs9278004	Self-reported hypothyroidism or myxoedema	Neale B	UKBB	0.005899	0.0007317	7.518e-16
	rs9278004	Self-reported malabsorption or coeliac disease	Neale B	UKBB	-0.001443	0.0002251	1.463e-10
	rs9278004	Taking other prescription medications	Neale B	UKBB	0.01047	0.001716	1.061e-09
	rs9278004	Treatment with levothyroxine sodium	Neale B	UKBB	0.004023	0.0006743	2.421e-09
	rs9278004	Trunk fat mass	Neale B	UKBB	0.0193	0.00345	2.218e-08
	rs9278004	Waist circumference	Neale B	UKBB	0.01926	0.003035	2.204e-10
	rs9278004	Weight	Neale B	UKBB	0.01751	0.002994	4.913e-09
	rs9278004	Whole body fat mass	Neale B	UKBB	0.01886	0.003343	1.701e-08
	rs9903845	Getting up in morning	Neale B	UKBB	-0.0112	0.001987	1.737e-08
	rs9903845	Overall health rating	Neale B	UKBB	0.01045	0.001879	2.696e-08
	SNPs, Single nucleotide polymorphisms

## Sheet: Table S7
	Table S6. False discovery rate adjusted p values for all tested associations in main analysis
	Gastrointestinal diseases	Leisure screen time				Moderate-to-vigorous intensity physical activity
		Original P value	Benjamini-Hochberg adjusted P value	Significant using an FDR of 0.05?		Original P value	Benjamini-Hochberg adjusted P value	Significant using an FDR of 0.05?
	Gastroesophageal reflux	1.32075e-13	1.0566e-12	Yes		0.000182768	0.000877288	Yes
	Esophageal cancer	0.0486159	0.0686343	No		0.557419	0.637051	No
	Gastric ulcer	0.000172238	0.000453991	Yes		4.99543e-05	0.000350172	Yes
	Duodenal ulcer	5.86916e-07	3.5215e-06	Yes		0.500901	0.632717	No
	Acute gastritis	0.146379	0.1849	No		0.115431	0.251849	No
	Chronic gastritis	0.00186008	0.00405835	Yes		0.00795771	0.0318308	Yes
	Gastric cancer	0.640268	0.731735	No		0.449603	0.632717	No
	Irritable bowel syndrome	1.71915e-06	6.87659e-06	Yes		4.42987e-05	0.000350172	Yes
	Celiac disease	0.706657	0.737381	No		0.535906	0.637051	No
	Diverticular disease	8.7468e-15	2.09923e-13	Yes		0.0311742	0.0831311	No
	Crohn's disease	0.0233036	0.0372858	Yes		0.132614	0.265229	No
	Ulcerative colitis	0.00356245	0.00712489	Yes		0.499688	0.632717	No
	Colorectal cancer	0.684703	0.737381	No		0.752737	0.762057	No
	Non-alcoholic fatty liver disease	2.15765e-06	7.39764e-06	Yes		0.169738	0.313363	No
	Alcoholic liver disease	0.0309258	0.0463887	Yes		0.353459	0.565535	No
	Cirrhosis	0.0720186	0.0960248	No		0.762057	0.762057	No
	Liver cancer	0.984812	0.984812	No		0.309261	0.530162	No
	Cholangitis	0.00597414	0.0110292	Yes		0.411958	0.617937	No
	Cholecystitis	0.000119973	0.000359919	Yes		0.0138139	0.0443461	Yes
	Cholelithiasis	3.95095e-14	4.74114e-13	Yes		7.04315e-08	1.69036e-06	Yes
	Acute pancreatitis	8.47915e-07	4.06999e-06	Yes		5.8362e-05	0.000350172	Yes
	Chronic pancreatitis	0.000189163	0.000453991	Yes		0.014782	0.0443461	Yes
	Pancreatic cancer	0.497647	0.597176	No		0.606678	0.66183	No
	Acute appendicitis	0.0194199	0.0332913	Yes		0.0577055	0.138493	No
	MVPA, moderate-to-vigorous intensity physical activity during leisure time

## Sheet: Table S8
	Table S7.Estimates of genetical liability to leisure screen time on gastrointestinal disease in univaribale mendelian randomization*
	Disease	Source	Number of used SNPs	IVW			Weighted median		MR-Egger			MR-PRESSO†
				Cochran's Q P value	OR (95%CI)	P value	OR (95%CI)	P value	OR (95%CI)	P value	P intercept	Outliers	OR (95%CI)	P value
	Gastroesophageal reflux	UK Biobank	118	0.120698	1.49 (1.35, 1.66)	3.11427e-14	1.58 (1.37, 1.82)	4.94725e-10	1.39 (0.87, 2.22)	0.171924	0.758681	NA	NA	NA
	Gastroesophageal reflux	FinnGen	117	0.00388187	1.16 (1.06, 1.26)	0.000832999	1.12 (1.00, 1.24)	0.0512775	0.65 (0.45, 0.94)	0.0242976	0.00226253	1	1.18 (1.08, 1.28)	0.000205408
	Gastroesophageal reflux	Meta-analysis			1.28 (1.20, 1.37)	1.32075e-13	1.27 (1.16, 1.38)	1.01075e-07	0.87 (0.65, 1.16)	0.350355		NA	NA	NA
	Esophageal cancer	UK Biobank	118	0.76635	1.31 (0.89, 1.95)	0.175025	1.32 (0.72, 2.45)	0.371604	0.68 (0.10, 4.45)	0.687409	0.481372	NA	NA	NA
	Esophageal cancer	FinnGen	117	0.408917	1.42 (0.88, 2.29)	0.146032	1.26 (0.63, 2.53)	0.516114	0.34 (0.04, 2.94)	0.328957	0.184764	NA	NA	NA
	Esophageal cancer	Meta-analysis			1.36 (1.00, 1.84)	0.0486159	1.29 (0.82, 2.05)	0.271529	0.50 (0.12, 2.08)	0.343142		NA	NA	NA
	Gastric ulcer	UK Biobank	118	0.11079	1.28 (1.06, 1.55)	0.0103335	1.31 (1.01, 1.71)	0.0440094	1.85 (0.79, 4.34)	0.161958	0.390958	NA	NA	NA
	Gastric ulcer	FinnGen	117	0.215093	1.24 (1.06, 1.45)	0.00585662	1.16 (0.93, 1.45)	0.183544	0.80 (0.40, 1.61)	0.53156	0.207454	NA	NA	NA
	Gastric ulcer	Meta-analysis			1.26 (1.12, 1.42)	0.000172238	1.22 (1.03, 1.45)	0.0207719	1.12 (0.65, 1.92)	0.684577		NA	NA	NA
	Duodenal ulcer	UK Biobank	118	0.916259	1.39 (1.15, 1.67)	0.000545836	1.35 (1.02, 1.79)	0.0380398	2.23 (0.88, 5.62)	0.093062	0.30876	NA	NA	NA
	Duodenal ulcer	FinnGen	117	0.236817	1.44 (1.18, 1.76)	0.000299087	1.23 (0.94, 1.62)	0.135902	1.20 (0.48, 2.96)	0.695977	0.680506	NA	NA	NA
	Duodenal ulcer	Meta-analysis			1.41 (1.23, 1.62)	5.86916e-07	1.29 (1.06, 1.57)	0.0119138	1.62 (0.85, 3.10)	0.143256		NA	NA	NA
	Acute gastritis	UK Biobank	118	0.737374	1.48 (1.08, 2.02)	0.0135387	1.23 (0.76, 2.00)	0.398032	1.42 (0.33, 6.14)	0.640436	0.955115	NA	NA	NA
	Acute gastritis	FinnGen	117	0.586955	1.00 (0.80, 1.25)	0.997298	0.97 (0.69, 1.36)	0.859656	2.07 (0.73, 5.90)	0.174041	0.163301	NA	NA	NA
	Acute gastritis	Meta-analysis			1.15 (0.95, 1.38)	0.146379	1.05 (0.79, 1.39)	0.731411	1.83 (0.78, 4.28)	0.165938		NA	NA	NA
	Chronic gastritis	UK Biobank	118	0.28094	1.39 (0.76, 2.52)	0.286757	1.37 (0.60, 3.11)	0.454689	4.04 (0.27, 60.40)	0.314053	0.428312	NA	NA	NA
	Chronic gastritis	FinnGen	117	0.0184609	1.22 (1.07, 1.40)	0.00316785	1.18 (0.98, 1.42)	0.0773381	0.99 (0.54, 1.82)	0.985407	0.494922	NA	NA	NA
	Chronic gastritis	Meta-analysis			1.23 (1.08, 1.40)	0.00186008	1.19 (0.99, 1.42)	0.0591173	1.06 (0.59, 1.92)	0.839329		NA	NA	NA
	Gastric cancer	UK Biobank	118	0.77086	1.06 (0.68, 1.66)	0.798646	1.14 (0.57, 2.28)	0.71913	2.64 (0.31, 22.27)	0.375385	0.392925	NA	NA	NA
	Gastric cancer	FinnGen	117	0.921743	1.06 (0.80, 1.40)	0.695325	1.26 (0.82, 1.94)	0.294863	0.54 (0.13, 2.19)	0.387285	0.334149	NA	NA	NA
	Gastric cancer	Meta-analysis			1.06 (0.83, 1.34)	0.640268	1.22 (0.85, 1.77)	0.28018	0.87 (0.27, 2.82)	0.815307		NA	NA	NA
	Irritable bowel syndrome	UK Biobank	118	0.2178	1.27 (1.09, 1.50)	0.00289012	1.31 (1.05, 1.64)	0.0168943	0.99 (0.48, 2.04)	0.975169	0.480874	NA	NA	NA
	Irritable bowel syndrome	FinnGen	117	0.191696	1.26 (1.11, 1.42)	0.000299814	1.27 (1.06, 1.51)	0.00930416	1.07 (0.61, 1.89)	0.806861	0.574147	NA	NA	NA
	Irritable bowel syndrome	GERA	125	0.630914	1.14 (0.94, 1.39)	0.181517	1.18 (0.89, 1.56)	0.243987	1.39 (0.57, 3.39)	0.468814	0.656685	NA	NA	NA
	Irritable bowel syndrome	Meta-analysis			1.24 (1.13, 1.35)	1.71915e-06	1.26 (1.11, 1.43)	0.000239269	1.10 (0.74, 1.64)	0.631002		NA	NA	NA
	Celiac disease	UK Biobank	118	7.4115e-08	1.11 (0.78, 1.58)	0.56045	1.14 (0.77, 1.71)	0.512148	0.53 (0.11, 2.65)	0.443333	0.359075	2	1.17 (0.86, 1.60)	0.319439
	Celiac disease	FinnGen	117	1.20934e-06	0.90 (0.70, 1.15)	0.38814	1.07 (0.82, 1.41)	0.614641	0.38 (0.12, 1.14)	0.0869142	0.118244	1	0.97 (0.81, 1.17)	0.774577
	Celiac disease	Meta-analysis			0.96 (0.79, 1.18)	0.706657	1.09 (0.87, 1.37)	0.432606	0.42 (0.17, 1.05)	0.0632688		NA	NA	NA
	Diverticular disease	UK Biobank	118	0.00391972	1.34 (1.23, 1.46)	3.35461e-11	1.32 (1.18, 1.48)	1.09757e-06	1.23 (0.83, 1.81)	0.306651	0.654109	1	1.36 (1.25, 1.48)	8.01228e-11
	Diverticular disease	FinnGen	117	0.00976409	1.20 (1.11, 1.30)	9.65613e-06	1.16 (1.05, 1.29)	0.00432036	1.25 (0.87, 1.81)	0.228263	0.806428	1	1.21 (1.12, 1.31)	4.21412e-06
	Diverticular disease	Meta-analysis			1.26 (1.19, 1.34)	8.7468e-15	1.24 (1.14, 1.33)	6.53074e-08	1.24 (0.95, 1.62)	0.112739		NA	NA	NA
	Crohn's disease	UK Biobank	117	0.157737	1.33 (1.00, 1.78)	0.0488164	1.20 (0.81, 1.79)	0.358042	0.84 (0.23, 3.11)	0.798498	0.481776	NA	NA	NA
	Crohn's disease	FinnGen	116	0.155227	1.02 (0.76, 1.37)	0.87288	1.24 (0.83, 1.88)	0.295239	0.46 (0.12, 1.72)	0.24799	0.22251	NA	NA	NA
	Crohn's disease	IIBDGC	127	0.0050901	1.19 (0.97, 1.46)	0.0912479	1.19 (0.92, 1.53)	0.179792	0.57 (0.22, 1.46)	0.245132	0.118545	4	1.23 (1.05, 1.44)	0.00976689
	Crohn's disease	Meta-analysis			1.18 (1.02, 1.37)	0.0233036	1.20 (1.00, 1.46)	0.0542349	0.60 (0.31, 1.16)	0.126079		NA	NA	NA
	Ulcerative colitis	UK Biobank	117	0.103774	1.20 (0.97, 1.50)	0.0936703	1.05 (0.77, 1.42)	0.7612	0.98 (0.36, 2.63)	0.966369	0.674091	NA	NA	NA
	Ulcerative colitis	FinnGen	116	0.101106	1.10 (0.93, 1.31)	0.261371	1.06 (0.84, 1.35)	0.616141	0.81 (0.37, 1.77)	0.593136	0.424129	2	1.09 (0.90, 1.31)	0.371701
	Ulcerative colitis	IIBDGC	126	0.0675859	1.26 (1.04, 1.53)	0.0193584	1.21 (0.93, 1.58)	0.15584	0.76 (0.31, 1.86)	0.54312	0.256149	2	1.29 (1.07, 1.56)	0.00856039
	Ulcerative colitis	Meta-analysis			1.18 (1.06, 1.32)	0.00356245	1.11 (0.95, 1.29)	0.196287	0.83 (0.50, 1.38)	0.476588		NA	NA	NA
	Colorectal cancer	UK Biobank	118	0.433464	1.06 (0.89, 1.25)	0.509259	1.08 (0.85, 1.37)	0.547593	1.64 (0.77, 3.51)	0.205913	0.250778	NA	NA	NA
	Colorectal cancer	FinnGen	117	0.0984719	0.91 (0.78, 1.07)	0.249403	1.00 (0.81, 1.22)	0.965464	0.98 (0.49, 1.99)	0.963005	0.832916	NA	NA	NA
	Colorectal cancer	Meta-analysis			0.98 (0.87, 1.09)	0.684703	1.03 (0.88, 1.20)	0.722726	1.24 (0.74, 2.09)	0.40738		NA	NA	NA
	Non-alcoholic fatty liver disease	UK Biobank	118	0.0852489	1.85 (1.37, 2.50)	5.06905e-05	1.94 (1.30, 2.91)	0.00129903	3.89 (1.01, 14.93)	0.0499685	0.269436	NA	NA	NA
	Non-alcoholic fatty liver disease	FinnGen	117	0.0290455	1.45 (1.11, 1.88)	0.00613107	1.23 (0.87, 1.75)	0.249101	1.95 (0.58, 6.47)	0.280079	0.621031	NA	NA	NA
	Non-alcoholic fatty liver disease	Meta-analysis			1.61 (1.32, 1.96)	2.15765e-06	1.50 (1.15, 1.95)	0.00289381	2.65 (1.08, 6.49)	0.0332239		NA	NA	NA
	Alcoholic liver disease	UK Biobank	118	0.409407	1.95 (1.31, 2.91)	0.000972341	1.63 (0.94, 2.83)	0.0849584	2.69 (0.44, 16.31)	0.283231	0.720965	NA	NA	NA
	Alcoholic liver disease	FinnGen	117	0.236312	1.07 (0.86, 1.34)	0.532623	1.27 (0.94, 1.71)	0.117057	0.88 (0.32, 2.43)	0.801858	0.691219	NA	NA	NA
	Alcoholic liver disease	Meta-analysis			1.24 (1.02, 1.51)	0.0309258	1.34 (1.03, 1.74)	0.0281218	1.15 (0.47, 2.79)	0.755471		NA	NA	NA
	Cirrhosis	UK Biobank	118	0.256766	1.21 (0.41, 3.56)	0.73422	2.40 (0.52, 11.12)	0.264485	1.22 (0.01, 164.91)	0.936768	0.9963	NA	NA	NA
	Cirrhosis	FinnGen	117	0.228612	1.18 (0.98, 1.43)	0.0772272	1.26 (0.96, 1.66)	0.0923593	0.68 (0.29, 1.59)	0.379586	0.194665	NA	NA	NA
	Cirrhosis	Meta-analysis			1.18 (0.98, 1.42)	0.0720186	1.29 (0.99, 1.68)	0.0640426	0.70 (0.30, 1.60)	0.392139		NA	NA	NA
	Liver cancer	UK Biobank	118	0.533453	1.08 (0.59, 1.95)	0.805432	0.63 (0.26, 1.52)	0.299281	2.56 (0.17, 38.33)	0.497393	0.52176	NA	NA	NA
	Liver cancer	FinnGen	117	0.493685	0.94 (0.55, 1.59)	0.807815	1.31 (0.58, 2.96)	0.517128	0.82 (0.07, 9.02)	0.871511	0.911421	NA	NA	NA
	Liver cancer	Meta-analysis			1.00 (0.67, 1.48)	0.984812	0.93 (0.51, 1.70)	0.820567	1.35 (0.22, 8.14)	0.741318		NA	NA	NA
	Cholangitis	UK Biobank	118	0.365306	0.59 (0.35, 1.00)	0.0501574	0.42 (0.20, 0.88)	0.0214079	3.36 (0.33, 34.66)	0.310481	0.137118	NA	NA	NA
	Cholangitis	FinnGen	117	0.949784	1.62 (1.28, 2.07)	7.90483e-05	1.37 (0.94, 2.01)	0.103187	0.69 (0.20, 2.34)	0.547189	0.160031	NA	NA	NA
	Cholangitis	Meta-analysis			1.36 (1.09, 1.69)	0.00597414	1.07 (0.76, 1.50)	0.699152	0.97 (0.33, 2.86)	0.9518		NA	NA	NA
	Cholecystitis	UK Biobank	118	0.677653	1.44 (1.17, 1.77)	0.000581335	1.45 (1.07, 1.98)	0.017799	1.02 (0.39, 2.67)	0.971664	0.473081	NA	NA	NA
	Cholecystitis	FinnGen	117	0.0700049	1.22 (1.01, 1.47)	0.0386106	1.23 (0.95, 1.59)	0.115191	1.62 (0.69, 3.82)	0.273107	0.508836	NA	NA	NA
	Cholecystitis	Meta-analysis			1.31 (1.14, 1.51)	0.000119973	1.32 (1.08, 1.60)	0.00637554	1.32 (0.69, 2.50)	0.397163		NA	NA	NA
	Cholelithiasis	UK Biobank	118	0.0110172	1.52 (1.36, 1.70)	5.11361e-13	1.47 (1.26, 1.72)	7.01327e-07	2.16 (1.30, 3.60)	0.00382211	0.170308	NA	NA	NA
	Cholelithiasis	FinnGen	117	4.64149e-11	1.20 (1.09, 1.31)	9.51538e-05	1.14 (1.04, 1.26)	0.00651805	1.18 (0.78, 1.79)	0.432475	0.943151	3	1.21 (1.11, 1.31)	1.42749e-05
	Cholelithiasis	Meta-analysis			1.32 (1.23, 1.41)	3.95095e-14	1.23 (1.13, 1.33)	7.85039e-07	1.50 (1.09, 2.07)	0.0134345		NA	NA	NA
	Acute pancreatitis	UK Biobank	118	0.189291	1.31 (1.01, 1.71)	0.0431316	1.40 (0.96, 2.04)	0.0766247	1.50 (0.45, 4.97)	0.510512	0.826925	NA	NA	NA
	Acute pancreatitis	FinnGen	117	0.18935	1.42 (1.22, 1.65)	6.31693e-06	1.37 (1.10, 1.70)	0.00518578	1.96 (0.99, 3.90)	0.0563808	0.341066	NA	NA	NA
	Acute pancreatitis	Meta-analysis			1.39 (1.22, 1.59)	8.47915e-07	1.37 (1.14, 1.66)	0.000944189	1.84 (1.01, 3.33)	0.0454121		NA	NA	NA
	Chronic pancreatitis	UK Biobank	118	0.419213	2.46 (1.50, 4.04)	0.00038693	2.95 (1.45, 6.01)	0.00295763	1.61 (0.17, 15.31)	0.677156	0.707973	NA	NA	NA
	Chronic pancreatitis	FinnGen	117	0.0177158	1.33 (1.06, 1.66)	0.0123441	1.20 (0.91, 1.60)	0.200706	1.16 (0.42, 3.18)	0.780602	0.782512	NA	NA	NA
	Chronic pancreatitis	Meta-analysis			1.47 (1.20, 1.80)	0.000189163	1.36 (1.05, 1.78)	0.0218436	1.22 (0.49, 3.08)	0.670187		NA	NA	NA
	Pancreatic cancer	UK Biobank	118	0.644881	1.35 (0.86, 2.10)	0.191763	1.07 (0.55, 2.07)	0.848976	2.89 (0.37, 22.84)	0.316357	0.458839	NA	NA	NA
	Pancreatic cancer	FinnGen	117	0.737678	1.00 (0.75, 1.32)	0.976108	0.87 (0.57, 1.34)	0.535738	0.50 (0.13, 1.94)	0.317573	0.308619	NA	NA	NA
	Pancreatic cancer	Meta-analysis			1.09 (0.85, 1.38)	0.497647	0.93 (0.64, 1.33)	0.678629	0.85 (0.27, 2.63)	0.773238		NA	NA	NA
	Acute appendicitis	UK Biobank	118	0.0438675	1.01 (0.79, 1.29)	0.915655	1.13 (0.81, 1.58)	0.483885	0.80 (0.26, 2.42)	0.69355	0.668671	NA	NA	NA
	Acute appendicitis	FinnGen	117	0.0111616	1.10 (1.02, 1.19)	0.0154193	1.09 (0.99, 1.21)	0.0806702	1.04 (0.72, 1.49)	0.8426	0.733678	NA	NA	NA
	Acute appendicitis	Meta-analysis			1.09 (1.01, 1.18)	0.0194199	1.10 (1.00, 1.21)	0.060931	1.01 (0.72, 1.42)	0.946558		NA	NA	NA
	OR, odd ratio; CI, condifence interval; IVW, inverse variance weighted; MR, Mendelian randomization; MR-PRESSO, Mendelian Randomization Pleiotropy RESidual Sum and Outlier; GERA, Genetic Epidemiology Research on Aging; IIBDGC, The International Inflammatory Bowel Disease Genetics Consortium
	*ORs for gatrointestinal diseases were scaled to genetically predicted one standard deviation increase hours/day of leisure screen time. Estimates with P<0.05 in IVW analysis are reported in bold.
	†Outlier-corrected estimate. NA, not available (if no outliers were detected).

## Sheet: Table S9
	Table S9. Mendelian randomization Steiger direction test for identified association between leisure screen time and gastrointestinal disease
	Disease	Source	Correct causal direction	P value for steiger test
	Gastroesophageal reflux	FinnGen	TRUE	3.06878e-30
	Gastroesophageal reflux	UK Biobank	TRUE	7.69267e-25
	Gastric ulcer	FinnGen	TRUE	2.60302e-32
	Gastric ulcer	UK Biobank	TRUE	5.0792e-37
	Duodenal ulcer	FinnGen	TRUE	1.80655e-34
	Duodenal ulcer	UK Biobank	TRUE	2.00288e-34
	Chronic gastritis	FinnGen	TRUE	1.89829e-35
	Chronic gastritis	UK Biobank	TRUE	8.66011e-37
	Irritable bowel syndrome	FinnGen	TRUE	4.38079e-26
	Irritable bowel syndrome	UK Biobank	TRUE	2.79638e-29
	Irritable bowel syndrome	GERA	TRUE	0.00069118
	Diverticular disease	FinnGen	TRUE	2.32647e-31
	Diverticular disease	UK Biobank	TRUE	7.6106e-25
	Crohn disease	FinnGen	TRUE	1.07373e-33
	Crohn disease	UK Biobank	TRUE	2.47494e-30
	Crohn disease	IIBDGC	TRUE	0.234157
	Ulcerative colitis	FinnGen	TRUE	3.77581e-26
	Ulcerative colitis	UK Biobank	TRUE	3.8456e-31
	Ulcerative colitis	IIBDGC	TRUE	0.0795097
	Non-alcoholic fatty liver disease	FinnGen	TRUE	3.23971e-35
	Non-alcoholic fatty liver disease	UK Biobank	TRUE	1.13002e-35
	Alcoholic liver disease	FinnGen	TRUE	8.11273e-37
	Alcoholic liver disease	UK Biobank	TRUE	8.03139e-33
	Cholangitis	FinnGen	TRUE	1.36612e-31
	Cholangitis	UK Biobank	TRUE	6.3473e-36
	Cholecystitis	FinnGen	TRUE	7.9853e-27
	Cholecystitis	UK Biobank	TRUE	4.4782e-29
	Cholelithias	FinnGen	TRUE	1.03851e-23
	Cholelithias	UK Biobank	TRUE	1.04376e-30
	Acute pancreatitis	FinnGen	TRUE	5.28638e-31
	Acute pancreatitis	UK Biobank	TRUE	3.51583e-36
	Chronic pancreatitis	FinnGen	TRUE	6.95355e-29
	Chronic pancreatitis	UK Biobank	TRUE	1.25912e-39
	Acute appendicitis	FinnGen	TRUE	1.2287e-35
	Acute appendicitis	UK Biobank	TRUE	9.71693e-38

[truncated: 8 more sheets: Table S10, Table S11, Table S12, Table S13, Table S14, Table S15, Figure S1, Figure S2]
